# Supplementary material for: Dibismuthanes in catalysis: from synthesis and characterization to redox behavior towards oxidative cleavage of 1,2-diols
Source: Org Biomol Chem. 2021 May 6;19(22):4922–9. doi: 10.1039/d1ob00367d (PMC8188851; doi:10.1039/d1ob00367d)
Supplement: OB-019-D1OB00367D-s002 [file OB-019-D1OB00367D-s002.cif]

# Electronic Supplementary Material (ESI) for Organic & Biomolecular Chemistry.
# This journal is © The Royal Society of Chemistry 2021

####################################################################### 
# 
# This file contains crystal structure data downloaded from the 
# Cambridge Structural Database (CSD) hosted by the Cambridge 
# Crystallographic Data Centre (CCDC).
# 
# Full information about CCDC data access policies and citation 
# guidelines are available at http://www.ccdc.cam.ac.uk/access/V1 
# 
# Audit and citation data items may have been added by the CCDC. 
# Please retain this information to preserve the provenance of 
# this file and to allow appropriate attribution of the data. 
# 
#######################################################################

data_13712sadabs
_database_code_depnum_ccdc_archive 'CCDC 2063973'
loop_
_audit_author_name
_audit_author_address
'Nils Noethling'
;Max Planck Institut fuer Kohlenforschung
Germany
;
_audit_update_record             
;
2021-02-19 deposited with the CCDC.	2021-04-26 downloaded from the CCDC.
;

_audit_block_code                KUJ-KA-258-01
_audit_creation_date             2021-02-15
_audit_creation_method           
;
Olex2 1.3
(compiled 2020.07.31 svn.rc2a77460 for OlexSys, GUI svn.r6145)
;
_chemical_name_common            ?
_chemical_name_systematic        
;
4,6-bis(diphenylbismuthanyl)dibenzo[b,d]furan
;
_chemical_formula_moiety         'C36 H26 Bi2 O'
_chemical_formula_sum            'C36 H26 Bi2 O'
_chemical_formula_weight         892.53
_chemical_absolute_configuration ad
_chemical_properties_physical    none
_chemical_melting_point          ?

loop_
_atom_type_symbol
_atom_type_description
_atom_type_scat_dispersion_real
_atom_type_scat_dispersion_imag
_atom_type_scat_source
C C 0.0033 0.0016 'International Tables Vol C Tables 4.2.6.8 and 6.1.1.4'
H H 0.0000 0.0000 'International Tables Vol C Tables 4.2.6.8 and 6.1.1.4'
Bi Bi -4.1077 10.2566 'International Tables Vol C Tables 4.2.6.8 and 6.1.1.4'
O O 0.0106 0.0060 'International Tables Vol C Tables 4.2.6.8 and 6.1.1.4'

_shelx_space_group_comment       
;
The symmetry employed for this shelxl refinement is uniquely defined
by the following loop, which should always be used as a source of
symmetry information in preference to the above space-group names.
They are only intended as comments.
;
_space_group_crystal_system      orthorhombic
_space_group_IT_number           19
_space_group_name_H-M_alt        'P 21 21 21'
_space_group_name_Hall           'P 2ac 2ab'

loop_
_space_group_symop_operation_xyz
'x, y, z'
'-x+1/2, -y, z+1/2'
'-x, y+1/2, -z+1/2'
'x+1/2, -y+1/2, -z'

_cell_length_a                   6.1284(3)
_cell_length_b                   13.2853(8)
_cell_length_c                   34.731(3)
_cell_angle_alpha                90
_cell_angle_beta                 90
_cell_angle_gamma                90
_cell_volume                     2827.7(3)
_cell_formula_units_Z            4
_cell_measurement_reflns_used    48642


_cell_measurement_temperature    100(2)
_cell_measurement_theta_max      33.9997
_cell_measurement_theta_min      2.8
_shelx_estimated_absorpt_T_max   ?
_shelx_estimated_absorpt_T_min   ?
_exptl_absorpt_coefficient_mu    12.457
_exptl_absorpt_correction_T_max  0.77837
_exptl_absorpt_correction_T_min  0.17161

_exptl_absorpt_correction_type   gaussian
_exptl_absorpt_process_details   'SADABS (Bruker AXS, 2012)'
_exptl_special_details           
;
 Crystal mounted on a MiTeGen loop using Perfluoropolyether PFO-XR75
;
_exptl_crystal_colour            colourless
_exptl_crystal_density_diffrn    2.096
_exptl_crystal_density_meas      ?
_exptl_crystal_density_method    ?

_exptl_crystal_description       plate
_exptl_crystal_F_000             1664
_exptl_crystal_recrystallization_method 
'Re-crystallisation from solvent:  dichloromethane, hexane'

loop_
_exptl_crystal_face_index_h
_exptl_crystal_face_index_k
_exptl_crystal_face_index_l
_exptl_crystal_face_perp_dist
0.00 0.00 -1.00 0.0250
0.00 0.00 1.00 0.0250
-1.00 0.00 0.00 0.0800
1.00 0.00 0.00 0.0800
0.00 1.00 0.00 0.0100
0.00 -1.00 0.00 0.0100
_exptl_crystal_size_max          0.16
_exptl_crystal_size_mid          0.05
_exptl_crystal_size_min          0.02
_exptl_transmission_factor_max   ?
_exptl_transmission_factor_min   ?
_diffrn_reflns_av_R_equivalents  0.0522
_diffrn_reflns_av_unetI/netI     0.0410
_diffrn_reflns_Laue_measured_fraction_full 0.998
_diffrn_reflns_Laue_measured_fraction_max 0.999
_diffrn_reflns_limit_h_max       8
_diffrn_reflns_limit_h_min       -8
_diffrn_reflns_limit_k_max       18
_diffrn_reflns_limit_k_min       -18
_diffrn_reflns_limit_l_max       49
_diffrn_reflns_limit_l_min       -45
_diffrn_reflns_number            38138
_diffrn_reflns_point_group_measured_fraction_full 0.999
_diffrn_reflns_point_group_measured_fraction_max 0.999
_diffrn_reflns_theta_full        25.242
_diffrn_reflns_theta_max         30.508
_diffrn_reflns_theta_min         2.802

_diffrn_ambient_temperature      100(2)
_diffrn_detector_area_resol_mean 18.02
_diffrn_measured_fraction_theta_full 0.998
_diffrn_measured_fraction_theta_max 0.999
_diffrn_measurement_device_type  'Bruker AXS Enraf-Nonius KappaCCD'
_diffrn_measurement_method       'CCD \f- and \w-scans'
_diffrn_radiation_type           MoK\a
_diffrn_radiation_wavelength     0.71073
_diffrn_radiation_source         '0.2 x 2mm^2^ focus rotating anode'
_diffrn_radiation_monochromator  'Incoatec Helios focusing multilayer optics'
_diffrn_standards_number         0
_reflns_Friedel_coverage         0.762
_reflns_Friedel_fraction_full    1.000
_reflns_Friedel_fraction_max     1.000
_reflns_number_gt                7693
_reflns_number_total             8618
_reflns_special_details          
;
 Reflections were merged by SHELXL according to the crystal
 class for the calculation of statistics and refinement.
 
 _reflns_Friedel_fraction is defined as the number of unique
 Friedel pairs measured divided by the number that would be
 possible theoretically, ignoring centric projections and
 systematic absences.
;
_reflns_threshold_expression     'I > 2\s(I)'
_computing_cell_refinement       'EVALCCD V. 1.6, 2008'

_computing_data_collection       'DATCOL (Bruker AXS, 2006)'
_computing_data_reduction        'EVALCCD V. 1.6, 2008'
_computing_molecular_graphics    'DIAMOND (Crystal Impact GbR, 1997-2014)'
_computing_publication_material  'Olex2 1.3 (Dolomanov et al., 2009)'
_computing_structure_refinement  'SHELXL (Sheldrick, 2013)'
_computing_structure_solution    'SHELXS (Sheldrick, 2013)'
_refine_diff_density_max         1.247
_refine_diff_density_min         -1.882
_refine_diff_density_rms         0.157
_refine_ls_abs_structure_details 
;
 Flack x determined using 3069 quotients [(I+)-(I-)]/[(I+)+(I-)]
 (Parsons, Flack and Wagner, Acta Cryst. B69 (2013) 249-259).
;
_refine_ls_abs_structure_Flack   -0.044(6)
_refine_ls_extinction_coef       .
_refine_ls_extinction_method     none
_refine_ls_goodness_of_fit_ref   1.069
_refine_ls_hydrogen_treatment    constr
_refine_ls_matrix_type           full
_refine_ls_number_parameters     352
_refine_ls_number_reflns         8618
_refine_ls_number_restraints     0
_refine_ls_R_factor_all          0.0374
_refine_ls_R_factor_gt           0.0287
_refine_ls_restrained_S_all      1.069
_refine_ls_shift/su_max          0.003
_refine_ls_shift/su_mean         0.000
_refine_ls_structure_factor_coef Fsqd
_refine_ls_weighting_details     
'w=1/[\s^2^(Fo^2^)+(0.0204P)^2^+3.6970P] where P=(Fo^2^+2Fc^2^)/3'
_refine_ls_weighting_scheme      calc
_refine_ls_wR_factor_gt          0.0571
_refine_ls_wR_factor_ref         0.0604

_refine_special_details          
;
 Refinement of F^2^ against ALL reflections.  The weighted R-factor wR and
 goodness of fit S are based on F^2^, conventional R-factors R are based
 on F, with F set to zero for negative F^2^. The threshold expression of
 F^2^ > 2sigma(F^2^) is used only for calculating R-factors(gt) etc. and is
 not relevant to the choice of reflections for refinement.  R-factors based
 on F^2^ are statistically about twice as large as those based on F, and R-
 factors based on ALL data will be even larger.

 The minimum and maximum estimated transmissions from the multi-scan
 scaling are 0.1765 and 0.7789 (SADABS).

INTENSITY STATISTICS FOR DATASET 	
#------------------------------------------------------------------------------- 
Resolution   #Data #Theory %Complete Redundancy Mean I Mean I/s Rmerge  Rsigma
#-------------------------------------------------------------------------------
  Inf - 2.60     174    182     95.6     5.57    133.10   41.53  0.0417  0.0194
 2.60 - 1.73     420    420    100.0     6.09    106.45   41.07  0.0370  0.0200
 1.73 - 1.37     587    587    100.0     6.00     68.90   34.90  0.0386  0.0220
 1.37 - 1.19     584    584    100.0     5.73     51.66   31.40  0.0430  0.0249
 1.19 - 1.08     610    610    100.0     5.29     42.94   26.93  0.0453  0.0286
 1.08 - 1.00     599    599    100.0     4.91     35.62   22.89  0.0499  0.0332
 1.00 - 0.95     502    502    100.0     4.69     29.04   20.79  0.0540  0.0382
 0.95 - 0.90     604    604    100.0     4.41     28.21   19.38  0.0561  0.0419
 0.90 - 0.86     587    587    100.0     4.14     19.86   15.36  0.0672  0.0529
 0.86 - 0.83     553    553    100.0     4.08     20.22   15.00  0.0737  0.0550
 0.83 - 0.80     595    595    100.0     3.82     15.55   12.04  0.0853  0.0690
 0.80 - 0.77     672    672    100.0     3.65     15.49   11.15  0.0899  0.0736
 0.77 - 0.75     564    564    100.0     3.56     12.98    9.92  0.1066  0.0866
 0.75 - 0.73     589    589    100.0     3.37     12.18    8.91  0.1102  0.0960
 0.73 - 0.71     671    673     99.7     3.21     10.65    7.79  0.1377  0.1149
 0.71 - 0.69     715    718     99.6     3.09      9.17    6.50  0.1570  0.1393
 0.69 - 0.68     398    400     99.5     3.02      8.15    5.77  0.1671  0.1620
 0.68 - 0.66     901    905     99.6     2.96      7.78    5.24  0.1880  0.1790
 0.66 - 0.65     489    494     99.0     2.84      6.96    4.47  0.2065  0.2190
 0.65 - 0.64     516    522     98.9     2.70      5.69    3.45  0.2487  0.2950
 0.64 - 0.63     262    276     94.9     2.55      5.92    3.29  0.2413  0.3034
#-------------------------------------------------------------------------------
 0.73 - 0.63    3952   3988     99.1     2.95      8.06    5.50  0.1763  0.1757
  Inf - 0.63   11592  11636     99.6     4.02     26.44   15.54  0.0575  0.0498
#-------------------------------------------------------------------------------

A resolution cut off (SHEL 99 0.7) was applied to suppress poorly measured
intensities at higher diffraction angles. 

 Highest peak    1.25  at  0.6632  0.4361  0.1516  [  0.82 A from BI1 ]
 Deepest hole   -1.88  at  0.0542  0.8208  0.0995  [  0.79 A from BI2 ]
;
_olex2_refinement_description    
;
1. Fixed Uiso
 At 1.2 times of:
  All C(H) groups
2.a Aromatic/amide H refined with riding coordinates:
 C3(H3), C4(H4), C5(H5), C8(H8), C9(H9), C10(H10), C14(H14), C15(H15),
 C16(H16), C17(H17), C18(H18), C20(H20), C21(H21), C22(H22), C23(H23), C24(H24),
  C26(H26), C27(H27), C28(H28), C29(H29), C30(H30), C32(H32), C33(H33),
 C34(H34), C35(H35), C36(H36)
;

_atom_sites_solution_hydrogens   geom
_atom_sites_solution_primary     dual
_atom_sites_solution_secondary   difmap

loop_
_atom_site_label
_atom_site_type_symbol
_atom_site_fract_x
_atom_site_fract_y
_atom_site_fract_z
_atom_site_U_iso_or_equiv
_atom_site_adp_type
_atom_site_occupancy
_atom_site_site_symmetry_order
_atom_site_calc_flag
_atom_site_refinement_flags_posn
_atom_site_refinement_flags_adp
_atom_site_refinement_flags_occupancy
_atom_site_disorder_assembly
_atom_site_disorder_group
Bi1 Bi 0.97122(4) 0.56346(2) 0.65157(2) 0.01946(6) Uani 1 1 d . . . . .
Bi2 Bi 0.50902(4) 0.23094(2) 0.60007(2) 0.01768(6) Uani 1 1 d . . . . .
O1 O 0.5556(7) 0.4007(3) 0.66820(13) 0.0183(9) Uani 1 1 d . . . . .
C1 C 0.5590(11) 0.4752(5) 0.6966(2) 0.0198(13) Uani 1 1 d . . . . .
C2 C 0.7111(11) 0.5511(5) 0.6975(2) 0.0221(14) Uani 1 1 d . . . . .
C3 C 0.6927(12) 0.6174(5) 0.7282(2) 0.0228(15) Uani 1 1 d . . . . .
H3 H 0.796670 0.669983 0.730932 0.027 Uiso 1 1 calc R U . . .
C4 C 0.5237(13) 0.6085(5) 0.75522(19) 0.0244(14) Uani 1 1 d . . . . .
H4 H 0.514857 0.655525 0.775778 0.029 Uiso 1 1 calc R U . . .
C5 C 0.3683(12) 0.5320(5) 0.7525(2) 0.0241(15) Uani 1 1 d . . . . .
H5 H 0.252936 0.526938 0.770695 0.029 Uiso 1 1 calc R U . . .
C6 C 0.3873(12) 0.4632(5) 0.7224(2) 0.0203(14) Uani 1 1 d . . . . .
C7 C 0.2641(11) 0.3764(5) 0.7089(2) 0.0181(13) Uani 1 1 d . . . . .
C8 C 0.0704(12) 0.3277(5) 0.7197(2) 0.0218(14) Uani 1 1 d . . . . .
H8 H -0.010133 0.348807 0.741636 0.026 Uiso 1 1 calc R U . . .
C9 C 0.0007(12) 0.2473(5) 0.69716(18) 0.0232(13) Uani 1 1 d . . . . .
H9 H -0.129541 0.213049 0.704108 0.028 Uiso 1 1 calc R U . . .
C10 C 0.1146(11) 0.2154(5) 0.6649(2) 0.0215(14) Uani 1 1 d . . . . .
H10 H 0.061456 0.159543 0.650679 0.026 Uiso 1 1 calc R U . . .
C11 C 0.3074(10) 0.2638(5) 0.6528(2) 0.0193(13) Uani 1 1 d . . . . .
C12 C 0.3724(11) 0.3428(5) 0.67605(19) 0.0173(13) Uani 1 1 d . . . . .
C13 C 1.0480(10) 0.7246(5) 0.66549(19) 0.0187(12) Uani 1 1 d . . . . .
C14 C 0.8983(11) 0.8024(6) 0.6597(2) 0.0237(15) Uani 1 1 d . . . . .
H14 H 0.757812 0.787722 0.649608 0.028 Uiso 1 1 calc R U . . .
C15 C 0.9532(13) 0.9014(5) 0.6687(2) 0.0251(15) Uani 1 1 d . . . . .
H15 H 0.850459 0.953985 0.664768 0.030 Uiso 1 1 calc R U . . .
C16 C 1.1598(12) 0.9231(6) 0.6835(2) 0.0267(16) Uani 1 1 d . . . . .
H16 H 1.198308 0.990545 0.689590 0.032 Uiso 1 1 calc R U . . .
C17 C 1.3089(12) 0.8457(6) 0.6893(2) 0.0275(17) Uani 1 1 d . . . . .
H17 H 1.448819 0.859969 0.699748 0.033 Uiso 1 1 calc R U . . .
C18 C 1.2531(11) 0.7480(6) 0.6800(2) 0.0244(15) Uani 1 1 d . . . . .
H18 H 1.357125 0.695797 0.683462 0.029 Uiso 1 1 calc R U . . .
C19 C 0.7436(10) 0.6036(5) 0.6030(2) 0.0201(13) Uani 1 1 d . . . . .
C20 C 0.5331(10) 0.5656(5) 0.59920(19) 0.0233(13) Uani 1 1 d . . . . .
H20 H 0.468055 0.530611 0.620123 0.028 Uiso 1 1 calc R U . . .
C21 C 0.4167(11) 0.5782(5) 0.5651(2) 0.0251(15) Uani 1 1 d . . . . .
H21 H 0.273575 0.551239 0.562953 0.030 Uiso 1 1 calc R U . . .
C22 C 0.5062(15) 0.6288(5) 0.5348(2) 0.0294(15) Uani 1 1 d . . . . .
H22 H 0.425648 0.637230 0.511665 0.035 Uiso 1 1 calc R U . . .
C23 C 0.7147(15) 0.6679(6) 0.5379(3) 0.036(2) Uani 1 1 d . . . . .
H23 H 0.777269 0.703290 0.516852 0.043 Uiso 1 1 calc R U . . .
C24 C 0.8330(13) 0.6555(6) 0.5718(3) 0.0288(17) Uani 1 1 d . . . . .
H24 H 0.975930 0.682679 0.573749 0.035 Uiso 1 1 calc R U . . .
C25 C 0.3747(10) 0.0761(5) 0.59020(19) 0.0181(13) Uani 1 1 d . . . . .
C26 C 0.5193(12) -0.0043(5) 0.59539(18) 0.0243(13) Uani 1 1 d . . . . .
H26 H 0.661774 0.007931 0.605088 0.029 Uiso 1 1 calc R U . . .
C27 C 0.4564(14) -0.1013(6) 0.5865(2) 0.0331(18) Uani 1 1 d . . . . .
H27 H 0.556302 -0.155217 0.589873 0.040 Uiso 1 1 calc R U . . .
C28 C 0.2507(14) -0.1202(6) 0.5729(3) 0.0325(19) Uani 1 1 d . . . . .
H28 H 0.209067 -0.187146 0.566764 0.039 Uiso 1 1 calc R U . . .
C29 C 0.1033(13) -0.0423(6) 0.5681(2) 0.0303(17) Uani 1 1 d . . . . .
H29 H -0.039785 -0.055670 0.558934 0.036 Uiso 1 1 calc R U . . .
C30 C 0.1667(11) 0.0566(6) 0.5770(2) 0.0237(14) Uani 1 1 d . . . . .
H30 H 0.065970 0.110352 0.573896 0.028 Uiso 1 1 calc R U . . .
C31 C 0.2797(11) 0.3112(5) 0.55996(19) 0.0167(13) Uani 1 1 d . . . . .
C32 C 0.3504(11) 0.3321(5) 0.5228(2) 0.0200(14) Uani 1 1 d . . . . .
H32 H 0.489339 0.309079 0.514404 0.024 Uiso 1 1 calc R U . . .
C33 C 0.2179(12) 0.3869(5) 0.4976(2) 0.0221(14) Uani 1 1 d . . . . .
H33 H 0.267843 0.401263 0.472326 0.026 Uiso 1 1 calc R U . . .
C34 C 0.0147(12) 0.4205(4) 0.50922(19) 0.0220(13) Uani 1 1 d . . . . .
H34 H -0.075112 0.457625 0.492031 0.026 Uiso 1 1 calc R U . . .
C35 C -0.0566(11) 0.3992(5) 0.5464(2) 0.0219(14) Uani 1 1 d . . . . .
H35 H -0.195609 0.422318 0.554696 0.026 Uiso 1 1 calc R U . . .
C36 C 0.0745(11) 0.3444(5) 0.5716(2) 0.0222(14) Uani 1 1 d . . . . .
H36 H 0.023749 0.329605 0.596861 0.027 Uiso 1 1 calc R U . . .

loop_
_atom_site_aniso_label
_atom_site_aniso_U_11
_atom_site_aniso_U_22
_atom_site_aniso_U_33
_atom_site_aniso_U_23
_atom_site_aniso_U_13
_atom_site_aniso_U_12
Bi1 0.01589(10) 0.01758(10) 0.02492(12) -0.00247(10) -0.00189(10) 0.00144(9)
Bi2 0.01562(10) 0.01784(10) 0.01959(11) 0.00011(9) -0.00101(10) -0.00105(9)
O1 0.018(2) 0.0153(19) 0.021(2) -0.0043(18) -0.0014(18) -0.0013(17)
C1 0.024(3) 0.017(3) 0.018(3) -0.002(2) -0.004(3) 0.004(2)
C2 0.019(3) 0.021(3) 0.026(4) 0.003(3) -0.004(3) 0.001(3)
C3 0.027(3) 0.020(4) 0.021(4) -0.001(3) -0.005(3) 0.004(3)
C4 0.032(4) 0.020(3) 0.021(3) -0.005(3) -0.004(3) 0.000(3)
C5 0.027(4) 0.028(4) 0.018(4) 0.000(3) 0.005(3) 0.003(3)
C6 0.029(3) 0.017(3) 0.014(3) 0.001(3) -0.002(3) 0.002(3)
C7 0.021(3) 0.017(3) 0.017(3) 0.001(3) 0.000(3) 0.003(2)
C8 0.027(4) 0.020(3) 0.018(3) 0.006(3) 0.002(3) 0.000(3)
C9 0.020(3) 0.026(3) 0.023(3) 0.007(2) 0.000(3) -0.003(3)
C10 0.023(3) 0.017(3) 0.024(4) 0.002(3) -0.005(3) -0.004(2)
C11 0.020(3) 0.018(3) 0.020(3) 0.002(3) -0.004(3) -0.002(2)
C12 0.022(3) 0.018(3) 0.013(3) 0.005(3) -0.001(2) -0.002(2)
C13 0.017(3) 0.020(3) 0.020(3) -0.003(2) -0.003(2) 0.000(2)
C14 0.020(3) 0.029(4) 0.023(4) -0.005(3) -0.005(3) 0.005(3)
C15 0.031(4) 0.022(3) 0.022(3) -0.002(3) -0.006(3) 0.003(3)
C16 0.034(4) 0.017(3) 0.029(4) 0.002(3) 0.001(3) -0.005(3)
C17 0.017(3) 0.034(4) 0.031(4) -0.006(4) 0.001(3) -0.010(3)
C18 0.016(3) 0.025(4) 0.032(4) -0.001(3) 0.000(3) 0.000(2)
C19 0.021(3) 0.014(3) 0.025(4) -0.003(3) -0.003(3) 0.001(2)
C20 0.021(3) 0.028(3) 0.021(3) 0.001(3) 0.000(3) -0.001(3)
C21 0.022(3) 0.023(4) 0.030(4) -0.004(3) -0.007(3) 0.002(3)
C22 0.040(4) 0.022(3) 0.026(3) 0.002(3) -0.009(4) 0.004(4)
C23 0.048(5) 0.029(4) 0.030(5) 0.011(4) 0.000(4) -0.003(4)
C24 0.026(4) 0.021(4) 0.039(5) 0.002(3) 0.001(3) -0.006(3)
C25 0.019(3) 0.020(3) 0.015(3) -0.001(3) 0.002(2) 0.001(2)
C26 0.026(3) 0.027(3) 0.020(3) 0.002(3) 0.000(3) 0.003(3)
C27 0.043(5) 0.023(3) 0.034(4) 0.007(3) 0.005(4) 0.012(3)
C28 0.046(5) 0.015(3) 0.036(5) -0.002(3) 0.010(4) -0.008(3)
C29 0.025(3) 0.031(4) 0.035(4) -0.007(3) 0.006(3) -0.007(3)
C30 0.020(3) 0.021(3) 0.030(4) -0.004(3) 0.000(3) 0.001(3)
C31 0.020(3) 0.015(3) 0.015(3) -0.002(3) 0.000(2) 0.001(2)
C32 0.021(3) 0.018(3) 0.021(4) -0.002(3) -0.001(3) 0.001(2)
C33 0.028(4) 0.022(3) 0.017(3) -0.004(3) 0.006(3) -0.002(3)
C34 0.022(3) 0.018(3) 0.026(3) 0.001(2) -0.004(3) 0.000(3)
C35 0.020(3) 0.021(3) 0.024(3) -0.004(3) -0.001(3) 0.001(2)
C36 0.024(3) 0.020(3) 0.022(4) -0.003(3) -0.002(3) -0.004(3)

_geom_special_details            
;
 All esds (except the esd in the dihedral angle between two l.s. planes)
 are estimated using the full covariance matrix.  The cell esds are taken
 into account individually in the estimation of esds in distances, angles
 and torsion angles; correlations between esds in cell parameters are only
 used when they are defined by crystal symmetry.  An approximate (isotropic)
 treatment of cell esds is used for estimating esds involving l.s. planes.
;
loop_
_geom_bond_atom_site_label_1
_geom_bond_atom_site_label_2
_geom_bond_distance
_geom_bond_site_symmetry_2
_geom_bond_publ_flag
Bi1 C2 2.262(7) . ?
Bi1 C13 2.244(6) . ?
Bi1 C19 2.253(7) . ?
Bi2 C11 2.252(7) . ?
Bi2 C25 2.243(7) . ?
Bi2 C31 2.248(7) . ?
O1 C1 1.397(8) . ?
O1 C12 1.387(8) . ?
C1 C2 1.374(9) . ?
C1 C6 1.392(10) . ?
C2 C3 1.387(10) . ?
C3 H3 0.9500 . ?
C3 C4 1.403(10) . ?
C4 H4 0.9500 . ?
C4 C5 1.397(10) . ?
C5 H5 0.9500 . ?
C5 C6 1.394(10) . ?
C6 C7 1.456(9) . ?
C7 C8 1.403(9) . ?
C7 C12 1.392(9) . ?
C8 H8 0.9500 . ?
C8 C9 1.392(10) . ?
C9 H9 0.9500 . ?
C9 C10 1.385(10) . ?
C10 H10 0.9500 . ?
C10 C11 1.410(9) . ?
C11 C12 1.383(9) . ?
C13 C14 1.397(9) . ?
C13 C18 1.389(9) . ?
C14 H14 0.9500 . ?
C14 C15 1.393(10) . ?
C15 H15 0.9500 . ?
C15 C16 1.397(10) . ?
C16 H16 0.9500 . ?
C16 C17 1.391(11) . ?
C17 H17 0.9500 . ?
C17 C18 1.381(10) . ?
C18 H18 0.9500 . ?
C19 C20 1.392(9) . ?
C19 C24 1.396(11) . ?
C20 H20 0.9500 . ?
C20 C21 1.392(9) . ?
C21 H21 0.9500 . ?
C21 C22 1.365(10) . ?
C22 H22 0.9500 . ?
C22 C23 1.383(12) . ?
C23 H23 0.9500 . ?
C23 C24 1.393(12) . ?
C24 H24 0.9500 . ?
C25 C26 1.400(9) . ?
C25 C30 1.378(9) . ?
C26 H26 0.9500 . ?
C26 C27 1.379(10) . ?
C27 H27 0.9500 . ?
C27 C28 1.369(12) . ?
C28 H28 0.9500 . ?
C28 C29 1.384(11) . ?
C29 H29 0.9500 . ?
C29 C30 1.405(10) . ?
C30 H30 0.9500 . ?
C31 C32 1.391(10) . ?
C31 C36 1.393(9) . ?
C32 H32 0.9500 . ?
C32 C33 1.397(10) . ?
C33 H33 0.9500 . ?
C33 C34 1.382(9) . ?
C34 H34 0.9500 . ?
C34 C35 1.393(9) . ?
C35 H35 0.9500 . ?
C35 C36 1.394(10) . ?
C36 H36 0.9500 . ?

loop_
_geom_angle_atom_site_label_1
_geom_angle_atom_site_label_2
_geom_angle_atom_site_label_3
_geom_angle
_geom_angle_site_symmetry_1
_geom_angle_site_symmetry_3
_geom_angle_publ_flag
C13 Bi1 C2 93.7(2) . . ?
C13 Bi1 C19 93.8(2) . . ?
C19 Bi1 C2 96.3(3) . . ?
C25 Bi2 C11 95.8(2) . . ?
C25 Bi2 C31 96.4(2) . . ?
C31 Bi2 C11 94.0(2) . . ?
C12 O1 C1 105.4(5) . . ?
C2 C1 O1 123.2(6) . . ?
C2 C1 C6 125.6(6) . . ?
C6 C1 O1 111.2(6) . . ?
C1 C2 Bi1 121.0(5) . . ?
C1 C2 C3 115.4(7) . . ?
C3 C2 Bi1 123.6(5) . . ?
C2 C3 H3 119.3 . . ?
C2 C3 C4 121.4(7) . . ?
C4 C3 H3 119.3 . . ?
C3 C4 H4 119.3 . . ?
C5 C4 C3 121.3(6) . . ?
C5 C4 H4 119.3 . . ?
C4 C5 H5 121.0 . . ?
C6 C5 C4 118.1(7) . . ?
C6 C5 H5 121.0 . . ?
C1 C6 C5 118.1(7) . . ?
C1 C6 C7 106.0(6) . . ?
C5 C6 C7 135.9(7) . . ?
C8 C7 C6 135.8(7) . . ?
C12 C7 C6 105.7(6) . . ?
C12 C7 C8 118.4(6) . . ?
C7 C8 H8 121.2 . . ?
C9 C8 C7 117.5(7) . . ?
C9 C8 H8 121.2 . . ?
C8 C9 H9 118.8 . . ?
C10 C9 C8 122.3(7) . . ?
C10 C9 H9 118.8 . . ?
C9 C10 H10 119.2 . . ?
C9 C10 C11 121.6(7) . . ?
C11 C10 H10 119.2 . . ?
C10 C11 Bi2 127.9(5) . . ?
C12 C11 Bi2 117.6(5) . . ?
C12 C11 C10 114.4(7) . . ?
O1 C12 C7 111.7(6) . . ?
C11 C12 O1 122.6(6) . . ?
C11 C12 C7 125.7(6) . . ?
C14 C13 Bi1 122.5(5) . . ?
C18 C13 Bi1 118.8(5) . . ?
C18 C13 C14 118.7(6) . . ?
C13 C14 H14 119.7 . . ?
C15 C14 C13 120.5(6) . . ?
C15 C14 H14 119.7 . . ?
C14 C15 H15 120.1 . . ?
C14 C15 C16 119.8(7) . . ?
C16 C15 H15 120.1 . . ?
C15 C16 H16 120.1 . . ?
C17 C16 C15 119.8(7) . . ?
C17 C16 H16 120.1 . . ?
C16 C17 H17 120.1 . . ?
C18 C17 C16 119.9(7) . . ?
C18 C17 H17 120.1 . . ?
C13 C18 H18 119.3 . . ?
C17 C18 C13 121.3(7) . . ?
C17 C18 H18 119.3 . . ?
C20 C19 Bi1 124.0(5) . . ?
C20 C19 C24 118.0(7) . . ?
C24 C19 Bi1 117.1(5) . . ?
C19 C20 H20 119.6 . . ?
C19 C20 C21 120.8(7) . . ?
C21 C20 H20 119.6 . . ?
C20 C21 H21 119.7 . . ?
C22 C21 C20 120.6(7) . . ?
C22 C21 H21 119.7 . . ?
C21 C22 H22 120.1 . . ?
C21 C22 C23 119.8(7) . . ?
C23 C22 H22 120.1 . . ?
C22 C23 H23 119.9 . . ?
C22 C23 C24 120.1(8) . . ?
C24 C23 H23 119.9 . . ?
C19 C24 H24 119.7 . . ?
C23 C24 C19 120.7(7) . . ?
C23 C24 H24 119.7 . . ?
C26 C25 Bi2 116.6(5) . . ?
C30 C25 Bi2 124.2(5) . . ?
C30 C25 C26 119.0(7) . . ?
C25 C26 H26 119.8 . . ?
C27 C26 C25 120.4(7) . . ?
C27 C26 H26 119.8 . . ?
C26 C27 H27 119.8 . . ?
C28 C27 C26 120.4(7) . . ?
C28 C27 H27 119.8 . . ?
C27 C28 H28 119.8 . . ?
C27 C28 C29 120.4(7) . . ?
C29 C28 H28 119.8 . . ?
C28 C29 H29 120.3 . . ?
C28 C29 C30 119.5(7) . . ?
C30 C29 H29 120.3 . . ?
C25 C30 C29 120.3(7) . . ?
C25 C30 H30 119.9 . . ?
C29 C30 H30 119.9 . . ?
C32 C31 Bi2 118.4(5) . . ?
C32 C31 C36 119.2(6) . . ?
C36 C31 Bi2 122.3(5) . . ?
C31 C32 H32 119.9 . . ?
C31 C32 C33 120.2(6) . . ?
C33 C32 H32 119.9 . . ?
C32 C33 H33 119.7 . . ?
C34 C33 C32 120.7(7) . . ?
C34 C33 H33 119.7 . . ?
C33 C34 H34 120.4 . . ?
C33 C34 C35 119.1(6) . . ?
C35 C34 H34 120.4 . . ?
C34 C35 H35 119.7 . . ?
C34 C35 C36 120.5(6) . . ?
C36 C35 H35 119.7 . . ?
C31 C36 C35 120.2(7) . . ?
C31 C36 H36 119.9 . . ?
C35 C36 H36 119.9 . . ?

loop_
_geom_torsion_atom_site_label_1
_geom_torsion_atom_site_label_2
_geom_torsion_atom_site_label_3
_geom_torsion_atom_site_label_4
_geom_torsion
_geom_torsion_site_symmetry_1
_geom_torsion_site_symmetry_2
_geom_torsion_site_symmetry_3
_geom_torsion_site_symmetry_4
_geom_torsion_publ_flag
Bi1 C2 C3 C4 177.8(5) . . . . ?
Bi1 C13 C14 C15 -179.9(5) . . . . ?
Bi1 C13 C18 C17 -179.4(6) . . . . ?
Bi1 C19 C20 C21 -167.8(5) . . . . ?
Bi1 C19 C24 C23 168.8(6) . . . . ?
Bi2 C11 C12 O1 -0.6(8) . . . . ?
Bi2 C11 C12 C7 177.6(5) . . . . ?
Bi2 C25 C26 C27 -174.0(5) . . . . ?
Bi2 C25 C30 C29 173.9(6) . . . . ?
Bi2 C31 C32 C33 -176.3(5) . . . . ?
Bi2 C31 C36 C35 176.0(5) . . . . ?
O1 C1 C2 Bi1 1.1(9) . . . . ?
O1 C1 C2 C3 -178.7(6) . . . . ?
O1 C1 C6 C5 180.0(6) . . . . ?
O1 C1 C6 C7 -1.4(7) . . . . ?
C1 O1 C12 C7 -1.7(7) . . . . ?
C1 O1 C12 C11 176.7(6) . . . . ?
C1 C2 C3 C4 -2.4(10) . . . . ?
C1 C6 C7 C8 -175.5(8) . . . . ?
C1 C6 C7 C12 0.3(7) . . . . ?
C2 C1 C6 C5 -1.6(11) . . . . ?
C2 C1 C6 C7 177.1(7) . . . . ?
C2 C3 C4 C5 0.6(11) . . . . ?
C3 C4 C5 C6 1.0(10) . . . . ?
C4 C5 C6 C1 -0.5(10) . . . . ?
C4 C5 C6 C7 -178.7(7) . . . . ?
C5 C6 C7 C8 2.8(15) . . . . ?
C5 C6 C7 C12 178.6(8) . . . . ?
C6 C1 C2 Bi1 -177.2(5) . . . . ?
C6 C1 C2 C3 3.0(10) . . . . ?
C6 C7 C8 C9 176.5(7) . . . . ?
C6 C7 C12 O1 0.9(7) . . . . ?
C6 C7 C12 C11 -177.4(6) . . . . ?
C7 C8 C9 C10 -0.4(10) . . . . ?
C8 C7 C12 O1 177.6(6) . . . . ?
C8 C7 C12 C11 -0.7(11) . . . . ?
C8 C9 C10 C11 -0.9(10) . . . . ?
C9 C10 C11 Bi2 -176.5(5) . . . . ?
C9 C10 C11 C12 1.2(10) . . . . ?
C10 C11 C12 O1 -178.6(6) . . . . ?
C10 C11 C12 C7 -0.5(10) . . . . ?
C12 O1 C1 C2 -176.6(6) . . . . ?
C12 O1 C1 C6 1.9(7) . . . . ?
C12 C7 C8 C9 1.1(10) . . . . ?
C13 C14 C15 C16 0.1(11) . . . . ?
C14 C13 C18 C17 1.3(11) . . . . ?
C14 C15 C16 C17 -0.3(11) . . . . ?
C15 C16 C17 C18 0.9(12) . . . . ?
C16 C17 C18 C13 -1.4(12) . . . . ?
C18 C13 C14 C15 -0.6(11) . . . . ?
C19 C20 C21 C22 -0.5(11) . . . . ?
C20 C19 C24 C23 -0.5(11) . . . . ?
C20 C21 C22 C23 0.1(11) . . . . ?
C21 C22 C23 C24 0.1(12) . . . . ?
C22 C23 C24 C19 0.1(13) . . . . ?
C24 C19 C20 C21 0.7(10) . . . . ?
C25 C26 C27 C28 -0.7(11) . . . . ?
C26 C25 C30 C29 -1.4(11) . . . . ?
C26 C27 C28 C29 -0.4(13) . . . . ?
C27 C28 C29 C30 0.6(12) . . . . ?
C28 C29 C30 C25 0.3(12) . . . . ?
C30 C25 C26 C27 1.6(10) . . . . ?
C31 C32 C33 C34 -0.4(10) . . . . ?
C32 C31 C36 C35 -0.9(10) . . . . ?
C32 C33 C34 C35 0.2(10) . . . . ?
C33 C34 C35 C36 -0.3(10) . . . . ?
C34 C35 C36 C31 0.7(10) . . . . ?
C36 C31 C32 C33 0.8(10) . . . . ?

_shelx_res_file                  
;
TITL 13712sadabs_a.res in P2(1)2(1)2(1)
    13712sadabs.res
    created by SHELXL-2018/3 at 09:07:25 on 15-Feb-2021
REM Old TITL 13712sadabs in P2(1)2(1)2(1)
REM SHELXT solution in P2(1)2(1)2(1): R1 0.082, Rweak 0.015, Alpha 0.070
REM <I/s> 1.417 for 31 systematic absences, Orientation as input
REM Flack x = 0.033 ( 0.009 ) from 2212 Parsons' quotients
REM Formula found by SHELXT: C47 O4 Bi2
CELL 0.71073 6.1284 13.2853 34.7314 90 90 90
ZERR 4 0.0003 0.0008 0.0032 0 0 0
LATT -1
SYMM 0.5-X,-Y,0.5+Z
SYMM -X,0.5+Y,0.5-Z
SYMM 0.5+X,0.5-Y,-Z
SFAC C H Bi O
UNIT 144 104 8 4

L.S. 10
PLAN  4
TEMP -173
CONF
list 4
MORE -1
BOND $H
fmap 2
acta
SHEL 0.7 55
REM <olex2.extras>
REM <HklSrc "%.\\13712sadabs.hkl">
REM </olex2.extras>

WGHT    0.020400    3.697000
FVAR       0.19113
BI1   3    0.971218    0.563465    0.651567    11.00000    0.01589    0.01758 =
         0.02492   -0.00247   -0.00189    0.00144
BI2   3    0.509022    0.230935    0.600071    11.00000    0.01562    0.01784 =
         0.01959    0.00011   -0.00101   -0.00105
O1    4    0.555554    0.400659    0.668203    11.00000    0.01820    0.01532 =
         0.02138   -0.00427   -0.00140   -0.00125
C1    1    0.558952    0.475229    0.696574    11.00000    0.02372    0.01749 =
         0.01805   -0.00218   -0.00365    0.00360
C2    1    0.711062    0.551121    0.697507    11.00000    0.01950    0.02079 =
         0.02588    0.00259   -0.00418    0.00137
C3    1    0.692688    0.617440    0.728178    11.00000    0.02736    0.01983 =
         0.02124   -0.00086   -0.00477    0.00441
AFIX  43
H3    2    0.796670    0.669983    0.730932    11.00000   -1.20000
AFIX   0
C4    1    0.523719    0.608535    0.755220    11.00000    0.03156    0.02023 =
         0.02130   -0.00544   -0.00389    0.00035
AFIX  43
H4    2    0.514857    0.655525    0.775778    11.00000   -1.20000
AFIX   0
C5    1    0.368283    0.531982    0.752523    11.00000    0.02680    0.02773 =
         0.01786    0.00033    0.00455    0.00350
AFIX  43
H5    2    0.252936    0.526938    0.770695    11.00000   -1.20000
AFIX   0
C6    1    0.387250    0.463181    0.722401    11.00000    0.02936    0.01719 =
         0.01437    0.00141   -0.00207    0.00167
C7    1    0.264076    0.376351    0.708877    11.00000    0.02078    0.01710 =
         0.01652    0.00123    0.00005    0.00272
C8    1    0.070442    0.327672    0.719712    11.00000    0.02718    0.02030 =
         0.01801    0.00632    0.00223    0.00001
AFIX  43
H8    2   -0.010133    0.348807    0.741636    11.00000   -1.20000
AFIX   0
C9    1    0.000740    0.247278    0.697159    11.00000    0.02019    0.02616 =
         0.02315    0.00712    0.00030   -0.00285
AFIX  43
H9    2   -0.129541    0.213049    0.704108    11.00000   -1.20000
AFIX   0
C10   1    0.114587    0.215414    0.664946    11.00000    0.02321    0.01722 =
         0.02404    0.00236   -0.00476   -0.00419
AFIX  43
H10   2    0.061456    0.159543    0.650679    11.00000   -1.20000
AFIX   0
C11   1    0.307373    0.263825    0.652796    11.00000    0.01985    0.01824 =
         0.01970    0.00243   -0.00387   -0.00170
C12   1    0.372363    0.342843    0.676047    11.00000    0.02177    0.01764 =
         0.01259    0.00485   -0.00061   -0.00248
C13   1    1.048041    0.724593    0.665486    11.00000    0.01683    0.01976 =
         0.01959   -0.00309   -0.00285   -0.00028
C14   1    0.898253    0.802432    0.659728    11.00000    0.01998    0.02855 =
         0.02252   -0.00476   -0.00453    0.00452
AFIX  43
H14   2    0.757812    0.787722    0.649608    11.00000   -1.20000
AFIX   0
C15   1    0.953161    0.901420    0.668704    11.00000    0.03130    0.02181 =
         0.02233   -0.00166   -0.00551    0.00311
AFIX  43
H15   2    0.850459    0.953985    0.664768    11.00000   -1.20000
AFIX   0
C16   1    1.159770    0.923128    0.683515    11.00000    0.03396    0.01748 =
         0.02852    0.00214    0.00072   -0.00523
AFIX  43
H16   2    1.198308    0.990545    0.689590    11.00000   -1.20000
AFIX   0
C17   1    1.308857    0.845692    0.689335    11.00000    0.01741    0.03427 =
         0.03077   -0.00626    0.00053   -0.00974
AFIX  43
H17   2    1.448819    0.859969    0.699748    11.00000   -1.20000
AFIX   0
C18   1    1.253113    0.748018    0.679952    11.00000    0.01645    0.02509 =
         0.03157   -0.00092    0.00021    0.00045
AFIX  43
H18   2    1.357125    0.695797    0.683462    11.00000   -1.20000
AFIX   0
C19   1    0.743587    0.603590    0.602996    11.00000    0.02099    0.01428 =
         0.02508   -0.00325   -0.00269    0.00093
C20   1    0.533085    0.565575    0.599203    11.00000    0.02107    0.02752 =
         0.02135    0.00137   -0.00044   -0.00077
AFIX  43
H20   2    0.468055    0.530611    0.620123    11.00000   -1.20000
AFIX   0
C21   1    0.416655    0.578160    0.565128    11.00000    0.02222    0.02285 =
         0.03013   -0.00377   -0.00705    0.00233
AFIX  43
H21   2    0.273575    0.551239    0.562953    11.00000   -1.20000
AFIX   0
C22   1    0.506221    0.628835    0.534811    11.00000    0.03976    0.02191 =
         0.02648    0.00206   -0.00906    0.00427
AFIX  43
H22   2    0.425648    0.637230    0.511665    11.00000   -1.20000
AFIX   0
C23   1    0.714656    0.667919    0.537901    11.00000    0.04848    0.02939 =
         0.03046    0.01057   -0.00040   -0.00342
AFIX  43
H23   2    0.777269    0.703290    0.516852    11.00000   -1.20000
AFIX   0
C24   1    0.832951    0.655517    0.571817    11.00000    0.02605    0.02135 =
         0.03890    0.00197    0.00133   -0.00634
AFIX  43
H24   2    0.975930    0.682679    0.573749    11.00000   -1.20000
AFIX   0
C25   1    0.374662    0.076065    0.590196    11.00000    0.01915    0.02019 =
         0.01496   -0.00133    0.00244    0.00110
C26   1    0.519293   -0.004350    0.595390    11.00000    0.02589    0.02721 =
         0.01974    0.00165   -0.00005    0.00300
AFIX  43
H26   2    0.661774    0.007931    0.605088    11.00000   -1.20000
AFIX   0
C27   1    0.456364   -0.101257    0.586528    11.00000    0.04253    0.02311 =
         0.03367    0.00746    0.00462    0.01160
AFIX  43
H27   2    0.556302   -0.155217    0.589873    11.00000   -1.20000
AFIX   0
C28   1    0.250740   -0.120188    0.572938    11.00000    0.04631    0.01539 =
         0.03585   -0.00156    0.01045   -0.00791
AFIX  43
H28   2    0.209067   -0.187146    0.566764    11.00000   -1.20000
AFIX   0
C29   1    0.103281   -0.042328    0.568145    11.00000    0.02533    0.03089 =
         0.03474   -0.00735    0.00606   -0.00682
AFIX  43
H29   2   -0.039785   -0.055670    0.558934    11.00000   -1.20000
AFIX   0
C30   1    0.166749    0.056630    0.577007    11.00000    0.01997    0.02147 =
         0.02972   -0.00371   -0.00025    0.00115
AFIX  43
H30   2    0.065970    0.110352    0.573896    11.00000   -1.20000
AFIX   0
C31   1    0.279707    0.311179    0.559956    11.00000    0.02049    0.01459 =
         0.01514   -0.00195    0.00013    0.00108
C32   1    0.350433    0.332122    0.522755    11.00000    0.02087    0.01764 =
         0.02137   -0.00152   -0.00131    0.00087
AFIX  43
H32   2    0.489339    0.309079    0.514404    11.00000   -1.20000
AFIX   0
C33   1    0.217875    0.386929    0.497632    11.00000    0.02753    0.02181 =
         0.01688   -0.00393    0.00597   -0.00165
AFIX  43
H33   2    0.267843    0.401263    0.472326    11.00000   -1.20000
AFIX   0
C34   1    0.014726    0.420519    0.509219    11.00000    0.02155    0.01827 =
         0.02618    0.00109   -0.00394   -0.00036
AFIX  43
H34   2   -0.075112    0.457625    0.492031    11.00000   -1.20000
AFIX   0
C35   1   -0.056553    0.399245    0.546435    11.00000    0.02002    0.02144 =
         0.02421   -0.00415   -0.00090    0.00113
AFIX  43
H35   2   -0.195609    0.422318    0.554696    11.00000   -1.20000
AFIX   0
C36   1    0.074495    0.344390    0.571641    11.00000    0.02397    0.02021 =
         0.02244   -0.00319   -0.00166   -0.00402
AFIX  43
H36   2    0.023749    0.329605    0.596861    11.00000   -1.20000
AFIX   0
HKLF 4


REM  13712sadabs_a.res in P2(1)2(1)2(1)
REM wR2 = 0.0604, GooF = S = 1.069, Restrained GooF = 1.069 for all data
REM R1 = 0.0287 for 7693 Fo > 4sig(Fo) and 0.0374 for all 8618 data
REM 352 parameters refined using 0 restraints

END

WGHT      0.0205      3.6897

REM Highest difference peak  1.247,  deepest hole -1.882,  1-sigma level  0.157
Q1    1   0.8368  0.5639  0.6516  11.00000  0.05    1.25
Q2    1   1.0962  0.5611  0.6512  11.00000  0.05    1.13
Q3    1   0.9938  0.5571  0.6765  11.00000  0.05    1.11
Q4    1   0.5009  0.1999  0.5812  11.00000  0.05    1.09
;
_shelx_res_checksum              73530
_shelx_hkl_file                  
;
  -1   0   0    2.10    1.10
  -1   0   0   -2.40    1.50
  -2   0   0 9537.55  430.16
  -2   0   0 9906.11  427.36
  -2   0   0 9999.00  426.96
  -3   0   0   -1.80    3.10
  -3   0   0    1.20    4.70
  -3   0   0   -4.80    3.50
  -4   0   0 5267.57  228.98
  -4   0   0 5370.06  231.08
  -4   0   0 4899.01  230.18
  -5   0   0    5.70    8.00
  -5   0   0    2.00    5.40
  -5   0   0    5.20    4.70
  -6   0   0 1373.66   70.69
  -6   0   0 1303.47   66.59
  -7   0   0   -4.60   11.40
  -7   0   0    3.00    8.70
  -8   0   0  371.46   28.50
  -8   0   0  412.86   35.80
  -9   0   0    8.60   18.50
  -9   0   0    8.70   27.00
  -1   1   0  499.75   22.80
  -1  -1   0  478.65   22.30
  -1   1   0  486.15   23.00
  -1   1   0  493.15   22.70
  -2  -1   0  253.67   12.80
  -2   1   0  235.08   12.80
  -2   1   0  223.18   12.60
  -2   1   0  226.48   13.50
  -2  -1   0  233.98   12.10
  -3  -1   0  345.57   18.30
  -3   1   0  353.46   20.80
  -3   1   0  350.06   19.10
  -3  -1   0  351.16   20.50
  -3   1   0  369.26   19.50
  -3  -1   0  370.16   19.10
  -4  -1   0  590.54   32.00
  -4   1   0  641.14   33.60
  -4   1   0  671.23   35.50
  -4  -1   0  688.03   33.30
  -4  -1   0  668.43   35.10
  -4   1   0  643.54   33.10
  -5  -1   0  620.34   31.60
  -5   1   0  564.04   31.80
  -5   1   0  572.64   34.10
  -5  -1   0  537.25   29.80
  -5  -1   0  589.14   34.00
  -5   1   0  547.25   30.70
  -6   1   0  330.47   23.10
  -6  -1   0  330.57   25.30
  -6   1   0  322.87   25.90
  -6  -1   0  334.47   22.70
  -7  -1   0  488.15   34.90
  -7   1   0  480.35   31.70
  -7  -1   0  512.85   31.70
  -7   1   0  489.65   35.90
  -8  -1   0  184.58   20.20
  -8   1   0  184.28   24.50
  -8  -1   0  206.38   26.00
  -8   1   0  200.08   21.10
  -9   1   0  146.89   21.20
  -9   1   0  142.79   25.00
  -9  -1   0  150.98   19.60
  -9  -1   0  195.18   27.50
   0   2   0   81.39    4.60
   0   2   0   76.69    5.20
   0  -2   0   72.59    5.90
   0  -2   0   84.99    5.40
   0   2   0   91.19    5.40
  -1   2   0   80.29    5.70
  -1   2   0   80.49    5.70
  -1  -2   0   84.99    5.40
  -1   2   0   76.19    5.60
   1  -2   0   75.29    5.40
   1   2   0   73.39    5.30
  -2  -2   0   42.20    4.20
  -2   2   0   49.80    5.10
  -2   2   0   39.10    4.90
  -2  -2   0   40.60    3.60
  -2   2   0   36.40    5.20
  -3   2   0   82.89    7.60
  -3   2   0   86.29    9.20
  -3   2   0   88.29    8.10
  -3  -2   0   99.89    7.90
  -3  -2   0   86.99    8.50
  -4   2   0  322.27   19.90
  -4  -2   0  345.57   21.10
  -4   2   0  314.27   19.40
  -4  -2   0  310.07   17.90
  -4  -2   0  338.97   19.00
  -4   2   0  335.17   21.70
  -5   2   0   42.30    8.30
  -5  -2   0   44.60    7.70
  -5  -2   0   38.30    9.10
  -5  -2   0   49.50    6.50
  -5   2   0   24.60    9.00
  -5   2   0   40.80    7.30
  -6  -2   0  266.57   18.80
  -6   2   0  225.58   18.20
  -6   2   0  221.98   18.90
  -6   2   0  226.18   21.40
  -6  -2   0  284.87   22.20
  -7   2   0   14.40   10.40
  -7   2   0    0.60   11.90
  -7  -2   0   -1.20   10.00
  -7  -2   0    9.40    8.40
  -8  -2   0  222.78   26.40
  -8  -2   0  227.18   21.20
  -8   2   0  218.68   22.40
  -8   2   0  191.78   24.80
  -9   2   0   23.30   15.10
  -9  -2   0   31.40   28.50
  -9   2   0   -1.40   19.80
   9  -2   0   34.10   20.90
   0  -3   0   -1.20    2.70
   0   3   0    3.40    2.70
   0   3   0    0.70    2.80
   0  -3   0   -0.10    3.10
   0   3   0   -0.50    1.60
  -1  -3   0   46.10    4.30
   1  -3   0   57.59    4.80
  -1   3   0   55.69    5.10
  -1   3   0   45.70    4.80
   1   3   0   39.40    5.00
  -1  -3   0   52.59    4.90
  -1   3   0   46.40    4.70
  -2  -3   0  104.99   22.40
  -2   3   0  106.39    8.80
  -2   3   0  114.09    8.60
  -2   3   0  109.69    8.30
  -3   3   0  263.17   16.60
  -3  -3   0  270.67   15.30
  -3   3   0  274.17   17.50
  -3   3   0  280.87   17.00
  -4   3   0  344.37   22.50
  -4   3   0  322.07   20.20
  -4   3   0  335.97   20.70
  -4  -3   0  349.47   19.50
  -4  -3   0  306.97   17.70
  -4  -3   0  332.37   20.50
  -5   3   0  180.68   15.50
  -5  -3   0  198.58   16.60
  -5   3   0  193.08   15.60
  -5   3   0  194.38   17.60
  -5  -3   0  195.28   14.60
  -6  -3   0  304.77   23.50
  -6   3   0  249.88   20.60
  -6  -3   0  310.07   20.80
  -6   3   0  300.37   22.40
  -6   3   0  313.17   25.10
  -7   3   0   62.59   13.00
  -7  -3   0   99.49   12.90
  -7  -3   0   91.29   16.50
  -7   3   0   89.79   17.50
  -8  -3   0  153.68   23.00
  -8   3   0  121.89   18.60
   8  -3   0   89.09   19.00
  -8   3   0   79.79   19.30
  -8  -3   0  109.69   14.80
  -9   3   0   21.90   19.20
  -9   3   0   47.80   17.90
   9  -3   0   63.39   23.60
   0   4   0  460.25   23.30
   0  -4   0  436.36   23.70
   0   4   0  461.35   22.00
   0   4   0  459.45   23.40
   0  -4   0  482.85   23.60
  -1   4   0 3612.24  153.48
  -1   4   0 3441.06  152.58
  -1  -4   0 3234.38  152.28
  -1   4   0 3485.75  153.58
  -1  -4   0 3463.15  153.78
   1  -4   0 3618.24  152.88
   1   4   0 3397.86  153.78
  -2   4   0 1679.63   81.89
  -2  -4   0 1758.92   81.19
  -2   4   0 1829.12   82.59
   2  -4   0 1859.71   82.49
  -2   4   0 1867.01   82.49
  -3   4   0 3748.02  168.98
  -3   4   0 3805.02  168.58
  -3  -4   0 3808.52  166.58
  -3   4   0 3694.83  168.18
  -4  -4   0  688.33   34.10
  -4  -4   0  688.73   35.60
  -4   4   0  646.44   35.80
  -4   4   0  622.94   36.80
  -4   4   0  690.83   36.00
  -5   4   0  869.71   45.10
  -5   4   0  775.72   44.20
  -5   4   0  885.91   47.30
  -5  -4   0  819.42   44.70
  -5  -4   0  850.01   42.80
  -6   4   0  493.75   34.00
  -6  -4   0  471.25   31.30
  -6  -4   0  514.75   28.50
  -6   4   0  455.95   30.30
  -6   4   0  409.96   29.00
   7  -4   0  220.58   24.20
  -7  -4   0  213.98   17.90
  -7   4   0  179.18   22.40
  -7  -4   0  205.48   22.00
  -7   4   0  196.28   20.40
  -8   4   0  230.68   23.20
  -8  -4   0  186.68   24.80
  -8   4   0  197.08   25.80
   8  -4   0  228.78   27.60
  -8  -4   0  211.98   19.90
   9  -4   0    1.30   18.40
  -9   4   0   -4.20   15.10
  -9   4   0    4.40   17.20
   0   5   0    3.70    3.50
   0  -5   0    4.00    4.10
   0  -5   0    4.80    4.20
   0   5   0    2.00    2.70
   0   5   0   -4.50    4.20
  -1  -5   0  347.37   20.50
   1   5   0  362.66   20.30
   1  -5   0  372.96   20.20
   1  -5   0  356.56   19.20
  -1   5   0  340.47   18.60
  -1  -5   0  346.37   18.60
  -1   5   0  354.26   19.90
  -1   5   0  348.97   19.70
   2  -5   0  211.88   13.80
  -2   5   0  209.48   14.20
   2   5   0  192.78   13.70
  -2   5   0  192.38   14.00
  -2  -5   0  228.88   13.70
  -2   5   0  185.48   13.70
  -3   5   0  320.67   19.90
  -3  -5   0  255.67   16.80
  -3   5   0  316.57   19.70
   3  -5   0  287.57   19.40
  -3  -5   0  329.47   18.00
  -3   5   0  347.27   20.30
  -4   5   0  690.33   37.80
   4  -5   0  646.24   37.30
  -4   5   0  667.33   36.80
  -4   5   0  661.03   36.30
  -4  -5   0  663.73   35.20
  -4  -5   0  706.33   34.60
  -5   5   0  266.57   21.90
  -5   5   0  248.18   19.50
  -5   5   0  248.48   19.40
  -5  -5   0  288.27   18.20
   5  -5   0  263.57   21.00
  -5  -5   0  277.27   19.60
  -6  -5   0  643.24   34.40
  -6   5   0  590.04   37.40
  -6  -5   0  637.04   37.40
  -6   5   0  610.44   40.30
   6  -5   0  585.04   39.10
  -6   5   0  573.74   37.00
  -7   5   0  181.38   20.60
   7  -5   0  232.48   24.80
  -7  -5   0  204.58   17.90
  -7  -5   0  208.18   21.60
  -7   5   0  248.18   25.70
  -8   5   0  424.56   38.00
   8  -5   0  493.25   39.60
  -8   5   0  427.46   33.20
  -8  -5   0  434.56   29.80
  -9   5   0  119.49   21.00
  -9   5   0   72.19   23.00
   9  -5   0  138.19   26.30
   0  -6   0 5463.25  266.27
   0  -6   0 6352.26  267.17
   0   6   0 6289.47  264.87
   0   6   0 6102.19  266.87
   0   6   0 6054.09  266.77
  -1   6   0   20.30    5.80
   1  -6   0   23.40    5.20
  -1  -6   0   21.50    5.00
   1   6   0    9.90    5.50
  -1   6   0   27.90    6.20
  -1  -6   0   11.00    7.10
   1  -6   0   12.10    5.50
  -1   6   0   19.90    4.60
  -2  -6   0 4062.19  188.28
  -2   6   0 4179.18  188.78
  -2   6   0 4360.26  190.28
  -2  -6   0 4355.76  189.48
   2  -6   0 4216.18  189.08
   2   6   0 4070.69  189.28
  -2   6   0 4499.05  190.08
  -3   6   0   -3.90    5.30
  -3  -6   0    1.50    4.20
  -3   6   0   -2.90    5.50
   3  -6   0    2.10    5.00
  -3   6   0    8.70    6.30
  -4   6   0 2424.86  111.59
  -4  -6   0 2435.96  107.39
   4  -6   0 2284.97  110.29
  -4  -6   0 2233.98  107.29
  -4   6   0 2343.97  110.09
  -4   6   0 2362.06  110.79
  -5  -6   0   18.60    6.40
  -5   6   0   19.60    8.30
  -5   6   0    5.00    9.20
   5  -6   0   25.60    8.70
  -6   6   0  653.13   41.90
  -6   6   0  647.84   39.70
  -6   6   0  644.94   39.60
  -6  -6   0  603.24   37.30
  -6  -6   0  645.44   35.40
   6  -6   0  625.94   41.10
  -7   6   0   91.59   19.10
  -7   6   0   77.59   14.80
  -7  -6   0   93.19   12.40
  -7   6   0  109.69   16.70
   7  -6   0  119.69   19.80
  -8   6   0  211.58   27.10
   8  -6   0  143.29   24.70
  -8   6   0  197.18   23.10
  -9   6   0  112.59   25.00
   9  -6   0   80.59   32.60
  -9   6   0   46.90   23.50
   0   7   0    7.10    5.10
   0   7   0    2.70    4.00
   0  -7   0    5.60    6.30
   0  -7   0    3.50    5.10
   0   7   0   -1.80    5.80
   1  -7   0   57.89   14.90
  -1   7   0   66.29    7.20
   1   7   0   65.79    9.30
  -1   7   0   65.49    8.30
  -1  -7   0   64.29    9.30
  -1   7   0   57.19    8.30
  -1  -7   0   61.89    7.40
   1  -7   0   61.79    8.70
   2  -7   0   16.10    5.20
   2   7   0    4.60    5.10
  -2   7   0    8.50    6.10
  -2  -7   0    9.50    6.10
  -2   7   0   13.50    5.80
  -2   7   0   10.80    5.40
  -2  -7   0   14.70    4.80
  -3   7   0  258.57   18.60
  -3   7   0  253.97   18.80
   3  -7   0  239.58   17.90
  -3   7   0  248.38   17.90
  -3  -7   0  258.57   17.20
  -4  -7   0    4.30    4.90
  -4   7   0    9.70    7.40
  -4   7   0    5.70    7.10
  -4  -7   0   14.50    5.90
   4  -7   0   11.50    7.30
  -4  -7   0   -2.80   19.50
  -4   7   0   16.20    8.30
  -5   7   0  136.09   16.00
  -5   7   0  149.59   17.40
   5  -7   0  140.19   16.00
  -5  -7   0  128.99   12.30
  -5   7   0  134.89   14.90
  -6  -7   0    1.50    7.20
  -6   7   0    1.60    8.60
  -6   7   0   30.90   12.10
   6  -7   0   34.80   13.10
  -7   7   0   96.29   17.30
   7  -7   0  106.39   19.30
  -7  -7   0  110.59   13.30
  -7   7   0  101.59   17.40
  -7   7   0  100.59   18.60
  -8   7   0    3.90   14.30
  -8   7   0   12.50   15.60
   8  -7   0   32.40   19.10
  -9   7   0   65.69   25.20
   9  -7   0   83.69   39.60
  -9   7   0   85.69   24.70
   0  -8   0  234.18   17.20
   0   8   0  241.28   15.20
   0   8   0  251.27   17.50
   0   8   0  251.27   17.70
   0  -8   0  219.88   16.10
  -1   8   0 1064.79   54.59
   1  -8   0 1086.79   56.39
  -1  -8   0 1142.09   56.79
  -1  -8   0 1098.19   52.69
   1   8   0 1099.19   55.29
   1  -8   0 1058.69   54.39
  -1   8   0 1080.59   54.19
  -1   8   0 1035.40   51.69
  -2   8   0  192.98   15.80
  -2  -8   0  186.68   13.90
  -2   8   0  175.28   14.80
  -2   8   0  180.48   14.20
   2  -8   0  200.78   14.80
   2  -8   0  196.68   15.90
   2   8   0  188.88   15.60
  -2  -8   0  162.08   14.70
   3  -8   0  476.15   29.20
  -3   8   0  466.85   29.80
  -3   8   0  459.75   28.80
  -3   8   0  543.85   31.30
  -3  -8   0  528.75   29.10
  -4   8   0   -1.60    7.70
  -4  -8   0   14.10    6.60
  -4   8   0   12.60    8.60
  -4   8   0   14.90    8.40
   4  -8   0   16.10    8.70
  -5   8   0  386.46   28.90
  -5   8   0  394.06   28.50
  -5   8   0  390.36   28.80
   5  -8   0  376.36   28.00
  -5  -8   0  419.26   24.50
   6  -8   0   -0.30   11.40
  -6   8   0   -1.20    9.10
  -6   8   0  -10.10   10.80
  -6   8   0    5.30   12.30
  -6  -8   0    1.70    6.90
  -7  -8   0  204.98   17.60
  -7   8   0  211.58   24.00
  -7   8   0  203.08   24.10
   7  -8   0  229.68   26.70
  -7   8   0  178.28   21.50
   8  -8   0   63.29   21.60
  -8   8   0   35.40   19.80
   0   9   0   -4.60    6.30
   0   9   0    1.80    4.50
   0  -9   0   -8.60    6.40
   0  -9   0    4.10    4.90
   0   9   0    3.40    5.50
  -1  -9   0   90.29   12.00
  -1   9   0   69.69    9.90
  -1  -9   0   87.59    9.10
   1   9   0   61.29   10.80
   1  -9   0   75.59   10.70
  -1   9   0   69.39   11.00
   1  -9   0   88.89   11.70
  -1   9   0   68.39    8.20
  -2   9   0   13.30    8.50
   2   9   0    8.20    6.90
   2  -9   0   26.20    9.00
  -2   9   0   23.80    6.90
  -2  -9   0   17.70    6.10
  -2  -9   0    7.90    7.60
  -2   9   0   35.50    9.30
  -3   9   0  216.28   18.00
  -3  -9   0  197.08   16.20
  -3   9   0  180.88   16.90
   3  -9   0  190.48   16.00
   3   9   0  177.48   16.40
   3  -9   0  160.48   17.00
  -3   9   0  170.58   15.50
  -4   9   0   54.19   11.10
  -4   9   0   67.29   12.60
   4  -9   0   66.69   10.90
  -4   9   0   82.79   12.30
  -4  -9   0   81.29   10.70
  -5  -9   0  467.15   27.90
  -5   9   0  442.46   31.90
  -5   9   0  488.75   33.00
   5  -9   0  456.35   32.20
  -5   9   0  495.25   32.90
  -6  -9   0   29.10    8.40
  -6   9   0   12.60   12.00
   6  -9   0   16.20   12.50
  -6   9   0   -3.00   11.30
   7  -9   0  497.55   39.50
  -7   9   0  567.54   41.80
  -7   9   0  482.65   37.70
  -7   9   0  519.05   40.40
   8  -9   0   -7.60   17.80
  -8   9   0  -11.10   16.30
  -8   9   0    9.40   19.10
   0  10   0 1090.19   55.89
   0  10   0 1205.88   60.39
   0  10   0 1236.28   60.69
   0 -10   0 1149.98   59.99
   0 -10   0 1131.39   57.59
  -1 -10   0 2639.74  124.99
  -1  10   0 2610.24  123.79
  -1  10   0 2575.24  123.09
   1 -10   0 2655.73  123.49
   1  10   0 2513.25  123.89
   1 -10   0 2834.12  124.29
  -1 -10   0 2604.84  120.39
  -1  10   0 2554.74  119.79
   2 -10   0  719.43   41.00
  -2  10   0  698.43   38.40
  -2  10   0  718.33   41.30
   2  10   0  711.63   41.80
  -2 -10   0  719.63   41.70
   2 -10   0  746.93   42.10
  -2  10   0  695.83   41.70
  -2 -10   0  731.03   38.90
  -3 -10   0 1891.41   90.09
   3 -10   0 1869.91   89.59
  -3  10   0 1912.11   90.99
   3 -10   0 1880.81   91.69
   3  10   0 1599.54   89.59
  -3  10   0 1781.82   88.89
  -3  10   0 1965.20   92.79
  -4  10   0  332.37   25.10
   4 -10   0  324.67   25.40
  -4  10   0  319.77   26.10
  -4  10   0  339.07   24.80
   4 -10   0  281.37   23.10
  -4 -10   0  325.27   22.50
  -5  10   0 1084.39   59.19
  -5  10   0 1059.69   59.29
   5 -10   0 1072.09   58.49
  -5 -10   0 1050.29   53.39
  -5  10   0  930.51   57.09
   5 -10   0 1008.20   58.89
   6 -10   0  221.58   23.20
   6 -10   0  193.08   22.40
  -6  10   0  229.88   23.80
  -6  10   0  204.58   24.40
  -6 -10   0  189.88   16.70
  -6  10   0  192.28   22.50
  -7  10   0  357.16   34.20
  -7  10   0  343.97   33.60
  -7  10   0  380.86   32.80
   7 -10   0  358.96   33.40
  -8  10   0   29.50   20.00
  -8  10   0   -0.40   16.20
   8 -10   0   48.30   35.60
   0 -11   0   -0.30    6.00
   0 -11   0  -11.70    8.40
   0  11   0  -11.70    7.70
   0  11   0    2.50    5.10
   0  11   0   -3.70    7.90
   1  11   0    2.40    8.40
  -1  11   0  -10.10    8.40
  -1  11   0    5.20    6.10
   1 -11   0   -8.50    9.80
  -1 -11   0   15.40    6.90
  -1  11   0  -12.90    9.60
   1 -11   0   -9.80    7.80
  -1 -11   0   -7.40    9.70
  -2 -11   0   73.09    9.90
  -2  11   0   66.69   12.30
  -2 -11   0   66.89   13.30
   2 -11   0   58.29   13.30
  -2  11   0   63.19   10.20
   2  11   0   52.19   12.10
   2 -11   0   87.19   14.00
  -2  11   0   49.90   11.70
   3 -11   0   13.40   10.80
  -3  11   0   -3.20    8.10
   3  11   0  -11.60   19.20
  -3  11   0    1.00    9.00
   3 -11   0   -1.10    8.70
  -3  11   0   -4.40    9.60
   4 -11   0  192.68   21.40
  -4  11   0  245.98   21.00
   4 -11   0  234.18   21.30
  -4  11   0  233.18   23.00
  -4 -11   0  243.38   19.50
  -4  11   0  256.37   22.10
   5 -11   0   19.70   11.90
  -5 -11   0   -2.40    8.10
  -5  11   0   -6.40   11.40
  -5  11   0   -6.80   10.60
  -5  11   0    2.10   11.30
   5 -11   0    9.20   14.00
  -6  11   0  333.87   31.10
  -6 -11   0  300.47   22.50
   6 -11   0  311.67   29.40
  -6  11   0  291.27   28.00
  -6  11   0  315.57   29.00
   6 -11   0  338.97   29.70
  -7  11   0    4.30   13.10
  -7  11   0   26.70   24.70
  -7  11   0  -25.20   16.40
   7 -11   0   -5.20   19.90
  -8  11   0  115.69   23.20
  -8  11   0  168.18   26.80
   0  12   0   68.79   13.00
   0 -12   0   67.79   13.90
   0  12   0   92.19   14.00
   0 -12   0   57.99    9.90
  -1  12   0  -11.50    7.30
   1 -12   0   36.00   11.30
  -1  12   0    7.30   10.40
  -1 -12   0   19.80    9.50
  -1 -12   0   -2.70    6.20
   1  12   0   13.40    9.00
   1 -12   0    2.70    7.90
  -1  12   0    6.00    9.00
   2 -12   0   58.09   14.80
  -2  12   0   93.29   14.90
  -2 -12   0   84.39   15.50
  -2  12   0  102.29   16.00
   2  12   0   94.19   14.80
  -2 -12   0   71.99   10.60
   2 -12   0   73.39   17.80
  -2  12   0   76.79   11.60
   3  12   0   43.10   11.60
   3 -12   0   63.19   14.40
  -3  12   0   40.90   10.80
   3 -12   0   29.50   11.40
  -3  12   0   29.10   11.80
  -3 -12   0   22.50   11.30
  -3  12   0   53.79   13.80
  -4  12   0   19.90   12.60
   4 -12   0  -10.50   13.00
   4 -12   0   11.20   11.40
  -4  12   0   15.20   12.70
  -4  12   0   23.70   10.70
  -5  12   0    5.20   12.50
  -5  12   0   43.70   15.90
  -5 -12   0   24.60    9.70
   5 -12   0   22.40   14.00
  -5  12   0   33.70   12.30
   6 -12   0   22.20   14.60
  -6  12   0   23.00   13.50
  -6  12   0    0.40   13.50
  -6  12   0   66.99   19.00
  -7  12   0   74.99   30.10
  -7  12   0   65.19   19.30
  -7  12   0   45.20   19.80
   0 -13   0  -16.90   11.30
   0  13   0   -2.60    9.90
   0  13   0   12.60    9.70
   1 -13   0  -11.80   11.30
  -1  13   0  -12.30   10.10
  -1  13   0   -1.60   10.60
   1  13   0   -5.40   10.70
  -1 -13   0    0.00   11.50
  -2  13   0   43.10   12.80
  -2 -13   0   51.09   13.40
   2 -13   0   41.20   13.60
  -2  13   0   64.59   11.60
   2  13   0   56.49   13.00
  -2  13   0   46.30   13.30
  -3  13   0    4.20   10.20
  -3  13   0   -5.70   13.30
  -3 -13   0    8.50   11.80
   3 -13   0  -19.60   13.20
   3  13   0    6.70   13.20
  -3  13   0    3.60    8.70
  -4  13   0   55.29   14.90
  -4  13   0   90.69   14.70
  -4 -13   0   93.69   15.30
   4 -13   0   93.99   16.90
  -4  13   0   97.79   18.00
  -5  13   0   -9.70   11.50
  -5  13   0    1.30   14.20
   5 -13   0  -14.40   15.30
  -5 -13   0   19.20   10.80
  -5  13   0   -9.70   12.80
   6 -13   0   87.29   20.00
  -6  13   0  104.79   22.40
  -6  13   0  112.99   19.50
  -6  13   0   95.99   20.30
  -7  13   0   33.30   18.20
  -7  13   0   11.70   15.90
  -7  13   0   -9.10   20.70
   0  14   0  248.68   24.50
   0  14   0  239.18   24.60
   0 -14   0  236.08   23.90
   1 -14   0 1222.58   69.39
  -1  14   0 1282.27   70.39
  -1 -14   0 1241.48   68.39
   1  14   0 1155.08   68.49
  -1  14   0 1306.47   70.79
   2  14   0  353.06   30.00
  -2  14   0  414.86   32.40
   2 -14   0  420.46   32.70
  -2 -14   0  427.86   31.90
  -2  14   0  402.26   32.60
  -3 -14   0 1110.69   63.19
  -3  14   0 1035.60   61.69
  -3  14   0 1026.40   57.69
  -3  14   0 1038.00   62.59
   3 -14   0  978.00   60.99
  -4  14   0  116.39   16.00
  -4 -14   0   77.29   16.20
  -4  14   0   99.19   17.90
   4 -14   0   68.59   17.70
  -4  14   0   66.79   16.70
  -5  14   0  357.26   31.70
  -5 -14   0  432.96   31.40
  -5  14   0  455.85   37.90
  -5  14   0  405.16   34.50
   5 -14   0  450.75   36.90
  -6  14   0   60.99   19.30
   6 -14   0   95.49   22.20
  -6  14   0   69.39   26.60
  -6  14   0   38.10   17.30
  -7  14   0  120.99   33.60
  -7  14   0  202.68   26.90
  -7  14   0  138.19   24.80
   0 -15   0    0.10   12.40
   0  15   0   -2.40   11.60
  -1  15   0    3.80   12.10
  -1 -15   0   38.10   14.70
   1  15   0   25.80   12.50
  -1  15   0   42.80   14.20
   1 -15   0   40.60   14.70
  -2  15   0   15.30   14.30
   2 -15   0  -20.40   13.40
  -2  15   0  -13.40   13.00
   2  15   0    7.60   10.70
  -2 -15   0    5.20   10.70
  -3  15   0  131.69   20.90
   3 -15   0  119.59   21.60
  -3 -15   0  183.68   22.50
  -3  15   0  118.79   20.40
  -4  15   0    9.90   14.40
   4 -15   0   14.00   14.80
  -4 -15   0   -2.60   17.50
  -4  15   0   20.60   14.60
  -5 -15   0  118.39   19.50
  -5  15   0  158.18   26.50
  -5  15   0   88.39   21.40
  -5  15   0  101.59   18.30
   5 -15   0   79.99   20.70
  -6  15   0   10.10   16.40
  -6  15   0   -9.90   25.70
  -6  15   0   21.80   23.80
   6 -15   0  -37.30   24.50
   0  16   0  148.19   22.30
   0 -16   0  116.69   21.30
   1  16   0  340.77   30.70
   1 -16   0  314.27   31.20
  -1  16   0  357.16   33.00
  -1 -16   0  361.86   31.00
  -1  16   0  336.57   32.30
   2 -16   0   59.19   18.70
  -2 -16   0   58.89   15.30
  -2  16   0   46.30   17.30
  -2  16   0   74.29   18.40
   2  16   0   80.19   15.70
   3 -16   0  345.47   33.90
  -3  16   0  316.87   32.50
  -3 -16   0  296.87   29.50
  -3  16   0  340.27   33.10
  -4  16   0   77.09   20.50
  -4  16   0   71.09   18.50
   4 -16   0   86.99   20.70
  -4 -16   0  124.49   23.80
  -5  16   0  181.58   26.00
  -5  16   0  179.18   28.00
   5 -16   0  204.88   28.40
  -6  16   0    9.90   40.60
   6 -16   0  -13.40   19.50
  -6  16   0  -11.10   18.70
   0  17   0   -2.10   16.20
   0 -17   0   -0.10   13.90
  -1  17   0   23.40   18.80
  -1 -17   0   -2.80   13.50
  -1  17   0   22.50   17.70
   1 -17   0   10.40   17.00
   2  17   0   -9.00   17.40
  -2 -17   0    9.60   13.00
   2 -17   0   12.10   17.10
  -2  17   0    6.50   16.90
  -2  17   0  -18.10   15.40
  -3  17   0  -18.00   17.80
  -3  17   0    6.30   17.20
   3 -17   0   22.80   19.60
  -3 -17   0   13.30   15.00
  -4  17   0   17.90   20.60
  -4  17   0    4.50   17.80
   4 -17   0   42.20   19.00
  -4 -17   0    2.80   19.90
  -5  17   0    5.30   20.10
  -5  17   0   51.59   23.80
   5 -17   0   22.20   20.60
   0 -18   0  439.16   38.80
   0  18   0  513.35   43.30
  -1 -18   0  -17.50   15.50
   1 -18   0   27.50   18.10
   1  18   0   -3.60   20.70
  -1  18   0   -3.50   18.00
  -2  18   0  229.58   32.10
  -2  18   0  284.87   33.80
   2 -18   0  310.87   34.90
  -2 -18   0  264.77   28.70
  -3  18   0    2.20   18.20
   3 -18   0   12.40   19.70
  -3 -18   0    3.80   18.90
  -3  18   0    1.90   22.00
  -4  18   0  107.29   28.50
   4 -18   0  119.19   25.80
  -4 -18   0  123.59   35.50
  -4  18   0  163.98   27.50
   0  19   0  -42.50   27.50
   0 -19   0  -11.70   17.00
   1 -19   0   30.80   20.80
  -1  19   0   17.60   19.20
  -1 -19   0   26.00   16.40
   1  19   0    2.40   15.60
  -2  19   0    1.70   20.10
   2 -19   0   28.00   18.40
  -2 -19   0   18.10   15.10
   3 -19   0   36.40   22.70
  -3 -19   0    0.20   21.60
  -3  19   0  -16.70   28.40
  -3  19   0  -22.50   47.20
  -4 -19   0   74.69   34.40
  -4  19   0   58.39   24.70
   4 -19   0   98.99   25.20
  -4  19   0  100.49   37.20
   0 -20   0  113.49   24.10
   0  20   0   52.89   21.60
  -1 -20   0  401.86   36.90
   1  20   0  332.27   37.90
  -1  20   0  361.86   40.90
   1 -20   0  428.06   42.30
  -2 -20   0  109.29   29.60
   2 -20   0   60.79   29.50
  -2  20   0   66.59   25.00
  -1   0   1   17.30    2.00
  -1   0  -1   19.40    1.80
  -1   0   1   15.70    2.20
  -1   0  -1   19.00    2.50
  -1   0  -1   17.00    2.00
  -2   0   1   75.39    5.70
  -2   0  -1   81.59    5.60
  -2   0  -1   79.29    6.40
  -2   0  -1   71.39    5.20
  -2   0   1   77.79    5.70
  -3   0   1  121.29   10.20
  -3   0  -1  112.79    8.30
  -3   0  -1  111.89    7.80
  -3   0  -1  103.49    9.40
  -3   0   1  110.79    8.50
  -3   0   1  108.39    8.00
  -4   0   1   20.90    4.80
  -4   0   1   33.40    5.70
  -4   0  -1   23.60    5.20
  -4   0  -1   28.20    4.60
  -4   0  -1   29.00    7.30
  -4   0   1   27.90    6.80
  -5   0  -1   37.40    9.50
  -5   0   1   45.00    8.10
  -5   0  -1   56.09    8.00
  -5   0  -1   37.00    6.30
  -5   0   1   44.40    7.00
  -5   0   1   28.50    8.70
  -6   0  -1   19.80    8.30
  -6   0   1   22.00    8.70
  -6   0   1   14.70   10.00
  -6   0  -1   32.90   10.80
  -7   0   1   36.10   13.30
  -7   0  -1   37.30   13.30
  -7   0   1    9.00    9.80
  -7   0  -1   29.40    9.70
  -8   0  -1  -20.30   15.40
  -8   0   1   32.10   15.40
  -8   0  -1    3.60   10.60
  -8   0   1   27.40   12.10
  -9   0   1  105.09   25.40
  -9   0  -1   68.79   24.50
  -9   0   1   59.59   18.50
  -9   0  -1   83.09   24.10
  -1  -1  -1  909.81   43.60
  -1   1   1 1060.59   44.20
  -1   1   1 1003.20   44.10
  -1  -1  -1  956.10   43.30
  -1   1  -1 1440.96   57.49
  -1   1  -1 1257.87   57.59
  -1  -1   1 1162.58   57.29
  -1   1  -1 1271.57   57.29
  -1  -1   1 1323.47   57.19
  -2  -1  -1 1332.87   56.29
  -2   1   1 1280.17   57.09
  -2  -1  -1 1255.47   57.29
  -2   1   1 1287.97   57.89
  -2  -1  -1 1094.19   55.59
  -2   1   1 1278.37   56.99
  -2   1  -1 1265.97   55.39
  -2  -1   1 1198.78   55.09
  -2  -1   1 1145.59   54.69
  -2   1  -1 1235.08   56.19
  -2   1  -1 1246.38   55.29
  -3  -1  -1  822.42   41.20
  -3  -1  -1  906.21   40.00
  -3   1   1  907.71   42.30
  -3   1   1  861.31   40.30
  -3   1   1  827.52   40.50
  -3  -1  -1  725.33   38.70
  -3   1  -1  915.71   42.70
  -3   1  -1  915.51   42.50
  -3  -1   1  770.72   41.60
  -3   1  -1  960.10   44.60
  -3  -1   1  942.41   44.10
  -3  -1   1  878.71   42.40
  -4  -1  -1  670.03   34.60
  -4  -1  -1  566.24   31.00
  -4  -1  -1  659.03   32.40
  -4   1   1  627.24   32.60
  -4   1   1  655.63   33.20
  -4   1   1  631.94   34.60
  -4   1  -1  602.54   31.30
  -4   1  -1  587.54   30.70
  -4   1  -1  600.34   33.30
  -4  -1   1  641.64   33.20
  -4  -1   1  564.24   30.20
  -4  -1   1  613.84   31.40
  -5  -1  -1  265.17   19.50
  -5   1   1  267.47   20.60
  -5   1   1  241.88   17.50
  -5   1   1  235.28   16.80
  -5  -1  -1  248.68   16.60
  -5  -1  -1  205.78   15.00
  -5  -1   1  228.18   16.30
  -5  -1   1  203.78   14.50
  -5   1  -1  198.48   14.70
  -5   1  -1  213.68   18.40
  -5   1  -1  219.28   15.70
  -5  -1   1  210.58   17.80
  -6   1   1  550.04   36.00
  -6  -1  -1  597.54   32.90
  -6   1   1  551.94   33.20
  -6  -1  -1  616.84   36.80
  -6   1   1  495.25   31.50
  -6  -1   1  455.25   28.10
  -6  -1   1  453.05   31.20
  -6   1  -1  436.06   30.90
  -6   1  -1  455.45   28.30
  -7  -1  -1   19.30    9.10
  -7   1   1   47.80   10.60
  -7  -1  -1   37.20   13.60
  -7   1   1   41.40   14.10
  -7  -1   1   33.30   10.30
  -7  -1   1   48.70   13.30
  -7   1  -1   58.29   11.30
  -7   1  -1   33.80   13.90
  -8   1   1  290.37   30.90
  -8  -1  -1  355.56   32.70
  -8   1   1  348.07   27.50
  -8  -1  -1  337.47   26.60
  -8   1  -1  341.47   27.20
  -8  -1   1  323.57   26.80
  -8   1  -1  335.87   32.30
  -8  -1   1  346.67   32.10
  -9  -1  -1  -25.80   17.40
  -9   1   1   -8.40   18.10
  -9   1   1  -10.80   13.50
  -9  -1  -1  -46.50   21.40
  -9   1  -1   14.90   18.00
  -9  -1   1   36.40   26.90
  -9   1  -1  -12.10   22.80
  -9  -1   1   29.20   25.00
   0   2  -1  908.51   37.60
   0  -2   1  810.02   39.30
   0  -2  -1  877.71   37.50
   0   2  -1  823.42   37.90
   0  -2   1  849.81   38.00
   0   2   1  826.72   37.30
   0   2   1  786.22   36.50
   0   2   1  829.82   37.40
   0   2  -1  761.62   37.70
  -1   2   1 2772.62  122.39
  -1  -2  -1 2990.10  121.79
   1   2  -1 2678.33  123.49
   1  -2   1 2775.72  122.59
  -1   2   1 2863.91  122.39
  -1   2   1 2604.04  122.09
  -1   2  -1 1826.32   81.19
  -1  -2   1 1841.82   81.09
  -1   2  -1 1976.30   81.29
  -1   2  -1 1834.02   81.19
  -1  -2   1 1914.11   80.99
   1   2   1 1567.84   82.49
  -2  -2  -1 1010.90   45.10
  -2   2   1 1042.60   46.40
  -2   2   1  996.00   46.70
  -2  -2  -1  896.81   45.40
  -2   2   1 1014.70   46.40
  -2   2  -1  909.11   44.00
  -2   2  -1  974.40   44.10
  -2   2  -1  941.01   44.60
  -2  -2   1  947.11   43.40
  -3  -2  -1 1487.45   66.59
  -3   2   1 1444.56   66.39
  -3   2   1 1414.86   67.49
  -3  -2  -1 1501.75   65.29
  -3  -2  -1 1297.67   64.09
  -3   2   1 1434.86   66.49
  -3  -2   1 1817.52   80.39
  -3   2  -1 1738.53   82.09
  -3   2  -1 1790.92   81.09
  -3   2  -1 1737.23   80.69
  -4   2   1  986.30   47.00
  -4   2   1  955.20   46.90
  -4  -2  -1  978.80   45.80
  -4  -2  -1  915.81   47.30
  -4   2   1  890.81   48.10
  -4   2  -1 1021.20   49.70
  -4   2  -1 1023.90   51.69
  -4  -2   1 1052.49   49.00
  -4  -2   1 1050.19   50.99
  -4   2  -1  911.21   48.80
  -5  -2  -1 1181.98   60.29
  -5   2   1 1174.28   59.19
  -5   2   1 1154.88   58.39
  -5   2   1 1188.68   61.19
  -5  -2  -1 1208.58   57.49
  -5  -2   1 1149.48   57.99
  -5   2  -1 1179.38   59.19
  -5   2  -1 1084.69   55.59
  -5  -2   1 1016.30   53.89
  -5   2  -1 1182.78   56.49
  -5  -2   1 1166.68   55.59
  -6   2   1  425.76   31.00
  -6   2   1  434.86   28.70
  -6   2   1  441.16   28.30
  -6  -2  -1  483.55   27.70
  -6  -2  -1  456.45   30.90
  -6   2  -1  364.46   24.70
  -6  -2   1  426.56   29.20
  -6  -2   1  410.16   25.20
  -6   2  -1  362.06   28.40
  -6   2  -1  393.56   26.20
  -7   2   1  347.57   29.40
  -7   2   1  352.36   26.50
  -7  -2  -1  337.67   28.30
  -7  -2  -1  373.86   25.10
  -7  -2   1  352.26   28.80
  -7  -2   1  350.36   25.10
  -7   2  -1  351.26   30.30
  -7   2  -1  370.96   26.60
  -8   2   1  193.38   21.30
  -8  -2  -1  248.78   27.40
  -8  -2  -1  186.48   19.20
  -8   2   1  194.08   26.10
  -8  -2   1  219.48   25.00
  -8  -2   1  182.28   19.70
  -8   2  -1  153.98   19.10
  -8   2  -1  172.18   24.30
  -9  -2  -1  110.89   28.00
  -9   2   1  117.49   20.30
   9  -2   1  127.59   24.80
  -9   2   1  140.89   25.10
   9  -2  -1   53.49   20.50
  -9   2  -1   76.19   21.70
  -9  -2   1  123.69   27.80
  -9  -2   1   83.29   22.00
  -9   2  -1   93.89   23.30
   0  -3   1 5490.95  251.57
   0  -3   1 6474.65  251.07
   0  -3  -1 6144.79  250.17
   0   3  -1 5535.65  250.37
   0   3  -1 6077.09  249.78
   0   3   1 5774.02  249.88
   0   3  -1 5390.06  250.27
   0  -3  -1 5969.30  250.27
   0   3   1 5378.06  248.98
   0   3   1 5103.29  249.68
  -1  -3  -1  169.18   10.00
  -1   3   1  167.48   10.20
   1  -3   1  193.38   10.80
  -1   3   1  181.88   10.90
  -1  -3  -1  187.18   10.70
   1   3  -1  185.18   11.20
  -1   3   1  200.38   11.30
   1  -3  -1  172.88    9.80
  -1   3  -1  164.48   10.40
  -1  -3   1  165.38    9.90
  -1   3  -1  174.68   10.40
  -1  -3   1  192.68   10.70
  -1   3  -1  161.78   10.00
   1   3   1  172.48   10.40
  -2   3   1 4101.09  177.88
   2  -3   1 4032.40  178.18
  -2  -3  -1 4015.10  176.48
  -2   3   1 3917.01  177.98
  -2   3   1 4071.99  178.08
  -2   3  -1 3722.23  168.48
  -2  -3   1 3897.01  167.48
  -2   3  -1 3659.73  168.08
  -2   3  -1 3945.01  168.28
  -3   3   1  213.38   14.60
  -3   3   1  226.08   14.60
  -3  -3  -1  224.98   13.20
  -3  -3  -1  227.08   14.10
  -3   3   1  238.18   16.00
  -3  -3   1  193.88   12.90
  -3   3  -1  256.97   16.50
  -3   3  -1  246.08   15.20
  -3   3  -1  245.18   15.10
  -3  -3   1  247.08   14.20
  -4  -3  -1 2146.69   92.89
  -4  -3  -1 2074.79   94.39
  -4   3   1 1884.01   94.09
  -4   3   1 2007.50   94.19
  -4   3   1 2044.40   96.19
  -4   3  -1 1897.11   90.49
  -4   3  -1 1919.21   88.79
  -4   3  -1 1858.01   88.59
  -4  -3   1 1947.61   87.69
  -4  -3   1 1913.51   89.19
  -5   3   1  656.03   38.10
  -5  -3  -1  731.33   39.70
  -5   3   1  692.33   38.60
  -5  -3  -1  739.63   36.80
  -5   3   1  690.73   40.70
  -5   3  -1  662.23   36.40
  -5  -3   1  706.43   35.50
  -5  -3   1  667.63   37.20
  -5   3  -1  660.83   38.80
  -5   3  -1  593.54   35.40
  -6   3   1  720.63   43.70
  -6  -3  -1  745.63   42.50
  -6  -3  -1  685.23   38.20
  -6   3   1  677.93   40.40
  -6   3   1  705.43   40.10
  -6   3  -1  628.04   37.70
  -6  -3   1  716.03   37.70
  -6  -3   1  683.43   41.10
  -6   3  -1  646.54   38.50
  -6   3  -1  695.43   42.40
  -7  -3  -1  436.16   28.40
  -7  -3  -1  483.85   33.80
  -7   3   1  440.56   31.00
  -7   3   1  438.86   34.60
  -7   3  -1  414.46   33.00
  -7  -3   1  391.66   30.80
  -7   3  -1  399.26   28.60
  -7  -3   1  381.76   26.80
  -8   3   1  171.08   24.30
  -8  -3  -1  205.68   25.80
   8  -3   1  212.28   25.70
  -8  -3  -1  173.98   18.50
  -8   3   1  199.68   21.40
  -8   3  -1  220.48   22.40
  -8  -3   1  197.48   19.40
  -8  -3   1  204.18   24.90
  -8   3  -1  183.68   25.30
   9  -3   1  324.37   35.60
  -9   3   1  244.68   31.40
  -9   3   1  280.17   28.40
  -9   3  -1  191.38   23.70
  -9   3  -1  249.78   31.10
   0   4   1 1194.08   56.39
   0   4  -1 1314.07   57.09
   0  -4   1 1341.67   57.39
   0   4   1 1218.28   56.29
   0  -4  -1 1172.58   56.49
   0   4  -1 1226.68   56.99
   0  -4   1 1030.80   56.89
   0   4   1 1195.38   54.69
   0   4  -1 1313.17   56.09
   0  -4  -1 1288.67   56.69
  -1   4   1  591.64   29.60
  -1  -4  -1  597.74   28.40
   1   4  -1  514.25   29.50
   1  -4   1  574.44   29.10
   1  -4   1  651.93   30.00
  -1  -4  -1  618.84   29.80
  -1   4   1  603.34   28.60
  -1   4   1  605.94   29.40
  -1   4  -1  383.36   21.20
  -1   4  -1  418.46   22.20
  -1  -4   1  450.65   22.80
  -1   4  -1  417.56   22.10
  -1  -4   1  429.36   21.50
   1   4   1  422.86   22.10
   1  -4  -1  450.05   21.50
  -2   4   1  398.86   22.40
  -2   4   1  409.96   22.50
  -2  -4  -1  437.86   21.50
  -2   4   1  399.66   22.60
   2  -4   1  438.06   22.90
   2  -4  -1  331.47   18.20
  -2   4  -1  301.27   18.30
  -2  -4   1  327.87   17.70
  -2   4  -1  312.57   18.20
  -2   4  -1  317.07   18.40
  -3  -4  -1  428.56   24.60
  -3   4   1  472.45   26.40
  -3  -4  -1  390.36   40.90
   3  -4   1  533.65   27.50
  -3  -4  -1  499.05   24.70
  -3   4   1  504.05   27.20
  -3   4   1  502.15   26.70
  -3   4  -1  520.75   27.00
  -3   4  -1  463.45   27.00
  -3  -4   1  508.05   25.60
  -3   4  -1  507.05   26.70
  -3  -4   1  438.56   25.60
  -4  -4  -1  223.88   15.70
  -4   4   1  206.58   16.00
  -4  -4  -1  237.08   14.60
  -4   4   1  245.08   17.10
  -4   4   1  231.28   17.70
  -4  -4   1  212.48   15.30
  -4   4  -1  207.88   16.90
  -4  -4   1  226.28   14.40
  -4   4  -1  235.28   16.00
  -4  -4   1  179.88   12.70
  -4   4  -1  204.78   15.70
  -5   4   1  345.37   24.50
  -5   4   1  302.77   21.80
  -5   4   1  309.97   21.80
  -5  -4  -1  327.47   22.20
  -5  -4  -1  321.87   20.10
  -5  -4   1  345.87   21.30
  -5   4  -1  335.87   23.30
  -5   4  -1  335.77   22.70
  -5   4  -1  374.06   25.90
  -5  -4   1  354.26   23.70
  -6   4   1   41.90    9.80
  -6  -4  -1   59.39    9.40
  -6   4   1   43.50   12.50
  -6  -4  -1   33.90   10.40
  -6  -4   1   43.20   11.70
  -6   4  -1   38.20   10.30
  -6  -4   1   33.00    8.50
  -6   4  -1   38.00   13.00
  -6   4  -1   35.40    9.50
  -7   4   1  182.68   19.20
  -7  -4  -1  155.78   15.60
   7  -4   1  156.78   21.20
  -7  -4  -1  180.28   20.30
  -7   4   1  189.78   22.90
  -7  -4   1  153.88   15.60
  -7  -4   1  152.08   19.20
  -7   4  -1  159.88   18.20
  -7   4  -1  179.38   21.40
  -8  -4  -1   53.69   14.60
  -8   4   1   55.69   18.20
   8  -4   1   14.10   15.50
  -8   4   1   35.00   13.90
  -8   4  -1   55.59   17.60
  -8   4  -1   67.89   15.90
  -8  -4   1   60.49   17.70
   8  -4  -1   84.59   20.30
  -8  -4   1   58.19   15.50
  -9   4   1   28.60   15.80
  -9   4   1   67.49   21.50
   9  -4   1   75.29   24.00
  -9   4  -1   62.49   22.30
  -9   4  -1   75.29   18.70
   9  -4  -1  119.99   25.80
   0   5   1   52.09    5.90
   0   5  -1   62.99    7.00
   0  -5   1   57.19    6.90
   0   5   1   54.29    4.60
   0  -5  -1   54.49    6.40
   0   5  -1   54.79    6.30
   0   5  -1   57.09    5.50
   0   5   1   61.09    6.80
   0  -5   1   51.69    6.80
   0  -5  -1   63.79    6.80
   1  -5   1   99.59    8.50
  -1   5   1  102.49    7.70
  -1   5   1  105.89    9.00
  -1  -5  -1  103.09    7.70
   1  -5   1  110.99    9.40
  -1  -5  -1  108.39    9.60
   1   5  -1  104.39    9.60
  -1   5   1  126.79    9.50
  -1   5  -1   82.39    6.90
  -1  -5   1   66.89    8.10
   1   5   1   89.59    8.20
  -1  -5   1   79.39    7.20
   1  -5  -1   76.19    8.90
  -1   5  -1   71.09    7.30
  -1   5  -1   70.09    7.30
  -2   5   1   18.20    5.20
  -2  -5  -1   24.00    5.80
   2   5  -1   18.40    5.20
   2  -5   1   20.40    5.20
  -2   5   1   24.70    5.60
  -2   5   1   15.40    5.70
   2  -5  -1   35.60    6.00
  -2   5  -1   54.09    7.10
  -2   5  -1   39.20    6.20
  -2   5  -1   20.10    5.80
  -2  -5   1   27.90    6.20
  -2  -5   1   39.00    6.20
   2   5   1   37.50    5.80
  -3  -5  -1  243.08  106.09
  -3   5   1  306.67   19.80
  -3   5   1  322.17   19.70
   3  -5   1  332.07   20.10
  -3  -5  -1  290.97   17.40
  -3   5   1  327.07   20.30
  -3  -5  -1  319.77   17.90
   3  -5  -1  220.68   16.10
  -3  -5   1  270.97   15.60
  -3   5  -1  225.48   16.80
  -3  -5   1  209.48   65.19
  -3   5  -1  251.77   17.10
  -3   5  -1  249.48   16.60
   4  -5   1  110.99   12.20
  -4  -5  -1  129.39   10.30
  -4   5   1  107.59   12.60
  -4   5   1  127.69   12.10
  -4   5   1  123.99   12.20
  -4  -5  -1  121.69   10.80
  -4   5  -1  121.09   12.00
   4  -5  -1  112.49   11.90
  -4   5  -1  120.49   12.00
  -4  -5   1  142.19   11.20
  -4   5  -1  130.19   13.10
  -4  -5   1  117.89   11.00
  -5   5   1  186.38   16.50
  -5  -5  -1  211.18   16.50
   5  -5   1  196.68   18.60
  -5   5   1  169.98   16.20
  -5  -5  -1  213.88   14.60
  -5   5   1  191.28   18.20
  -5   5  -1  198.38   18.70
   5  -5  -1  174.08   17.30
  -5  -5   1  194.18   16.30
  -5   5  -1  189.58   16.50
  -5  -5   1  198.38   15.00
  -5   5  -1  188.38   16.50
   6  -5   1  129.99   18.60
  -6  -5  -1  205.28   15.30
  -6   5   1  178.18   17.70
  -6   5   1  163.88   19.00
  -6   5   1  185.08   17.80
  -6  -5  -1  161.28   16.90
  -6   5  -1  168.58   18.00
  -6  -5   1  212.48   19.40
  -6   5  -1  211.48   21.20
  -6  -5   1  180.48   15.70
  -6   5  -1  199.88   18.40
   6  -5  -1  168.98   18.90
  -7  -5  -1  205.38   17.00
  -7  -5  -1  173.48   19.80
  -7   5   1  197.88   24.00
   7  -5   1  198.48   23.40
  -7   5   1  183.98   20.10
  -7   5  -1  201.88   20.40
  -7  -5   1  189.78   21.00
  -7  -5   1  226.48   18.60
   7  -5  -1  221.98   24.60
  -7   5  -1  204.98   23.40
  -8   5   1   78.79   17.50
   8  -5   1  157.38   24.80
  -8   5   1  109.69   22.10
   8  -5  -1   78.99   20.40
  -8   5  -1   95.79   17.00
  -8   5  -1   70.09   19.50
  -8  -5   1   83.99   14.40
  -9   5   1   34.50   20.70
   9  -5   1   35.60   22.80
  -9   5   1   34.80   25.20
   9  -5  -1   52.79   23.40
  -9   5  -1   48.10   21.30
  -9   5  -1   55.39   25.20
   0   6  -1 2428.66  110.89
   0  -6  -1 2293.37  111.49
   0   6   1 2513.75  112.19
   0   6  -1 2272.07  112.09
   0   6  -1 2561.74  112.89
   0  -6  -1 2535.25  112.09
   0  -6   1 2577.24  112.99
   0   6   1 2537.85  109.79
   0   6   1 2531.25  111.99
   1  -6   1   76.39    9.00
  -1   6   1   69.79    7.00
  -1   6   1   60.89    8.30
   1  -6   1   77.59    8.50
  -1   6   1   77.39    8.60
  -1  -6  -1   88.09    7.20
   1   6  -1   86.79   10.10
  -1  -6  -1   88.59   10.10
   1  -6  -1   62.29    8.00
  -1   6  -1   37.20    6.80
   1  -6  -1   50.09    6.60
  -1   6  -1   44.90    6.20
   1   6   1   46.90    7.20
  -1   6  -1   56.29    7.30
  -1  -6   1   40.50    8.20
  -1  -6   1   55.79    7.10
  -2  -6  -1 1444.66   65.39
  -2   6   1 1436.36   66.19
  -2   6   1 1408.56   66.39
   2  -6   1 1283.57   64.99
  -2   6   1 1358.46   64.99
   2   6  -1 1344.57   65.99
  -2   6  -1 1350.86   65.59
  -2   6  -1 1390.36   66.09
   2   6   1 1281.07   64.69
   2  -6  -1 1413.26   65.09
  -2   6  -1 1378.36   65.09
  -2  -6   1 1317.27   64.59
  -2  -6   1 1503.85   65.99
  -3   6   1  176.48   14.30
  -3   6   1  181.28   14.50
  -3  -6  -1  190.08   12.80
  -3   6   1  191.78   14.60
   3  -6   1  170.58   14.30
  -3   6  -1  189.18   14.90
   3  -6  -1  191.28   14.30
  -3  -6   1  194.68   13.60
  -3   6  -1  184.48   15.00
  -3   6  -1  185.38   14.70
  -4   6   1  860.61   45.60
  -4   6   1  865.01   46.10
  -4   6   1  873.01   45.40
  -4  -6  -1  789.72   42.20
  -4  -6  -1  846.22   42.10
   4  -6   1  869.81   46.10
  -4  -6   1  635.44   36.80
  -4   6  -1  783.72   41.50
   4  -6  -1  758.72   41.20
  -4   6  -1  757.72   41.80
  -4  -6   1  789.42   38.60
  -4   6  -1  766.32   40.50
  -5   6   1  197.68   18.90
  -5   6   1  128.49   14.80
  -5  -6  -1  166.08   14.70
  -5   6   1  164.98   16.10
   5  -6   1  160.28   17.40
  -5  -6  -1  191.78   13.70
  -5  -6   1  172.78   14.10
  -5   6  -1  183.38   16.80
  -5  -6   1  169.68   15.10
   5  -6  -1  167.98   17.10
  -5   6  -1  194.78   17.10
  -5   6  -1  172.98   18.30
  -6   6   1  239.98   23.20
  -6   6   1  227.28   20.10
   6  -6   1  191.98   21.60
  -6   6   1  199.28   19.80
  -6  -6  -1  229.68   16.80
  -6  -6   1  175.48   17.80
   6  -6  -1  198.38   20.70
  -6   6  -1  197.28   19.20
  -6   6  -1  185.28   18.80
  -6  -6   1  189.38   15.70
  -6   6  -1  191.88   20.70
  -7   6   1  195.28   24.10
  -7   6   1  136.09   18.70
   7  -6   1  173.18   22.90
  -7   6   1  159.68   19.70
  -7  -6  -1  156.18   15.00
  -7   6  -1  148.69   19.40
  -7  -6   1  170.88   15.90
   7  -6  -1  153.78   21.40
  -7   6  -1  145.49   21.10
  -8   6   1   48.60   18.60
  -8   6   1   -4.80   12.90
   8  -6   1   28.00   18.70
  -8   6  -1   77.59   19.50
  -8   6  -1   42.00   16.90
   8  -6  -1   57.29   20.10
   9  -6   1  107.19   26.70
  -9   6   1  132.69   25.30
  -9   6   1  103.79   26.90
  -9   6  -1  101.49   20.70
   9  -6  -1   89.09   33.90
  -9   6  -1   69.19   22.30
   0   7   1  979.50   47.60
   0  -7   1  845.82   47.20
   0  -7  -1  945.31   46.80
   0   7   1  916.31   44.80
   0   7  -1 1013.00   48.40
   0   7   1  957.70   47.60
   0   7  -1 1008.70   46.70
   0  -7  -1  983.70   47.90
   0   7  -1  925.01   47.80
   0  -7   1  989.20   48.50
   1  -7   1 2101.39   97.89
  -1   7   1 2067.19   96.59
  -1   7   1 2004.40   96.59
  -1   7   1 2001.80   94.29
  -1  -7  -1 2352.56   99.09
  -1  -7  -1 2136.29   94.79
   1  -7   1 2095.39   97.09
   1   7  -1 1953.80   97.39
  -1   7  -1 1929.71   92.19
  -1   7  -1 1934.81   94.39
  -1   7  -1 2024.50   94.29
   1  -7  -1 1976.30   94.19
  -1  -7   1 2140.29   96.29
  -1  -7   1 2048.00   93.39
   1   7   1 2166.18   95.19
   1  -7  -1 2025.80   94.59
   2  -7   1 1002.20   50.59
  -2   7   1 1025.80   50.19
   2   7  -1 1001.90   51.19
  -2   7   1 1053.19   51.99
  -2   7   1 1047.10   51.49
  -2  -7  -1 1020.40   50.99
   2  -7   1 1023.30   51.69
  -2   7  -1 1027.40   50.39
   2   7   1  930.61   49.90
  -2   7  -1  983.30   50.69
  -2  -7   1 1003.10   50.29
  -2   7  -1 1011.30   49.50
   2  -7  -1 1029.30   49.40
  -2  -7   1 1016.70   49.10
  -3   7   1 1820.02   86.39
   3  -7   1 1758.62   86.19
  -3  -7  -1 1881.41   84.79
  -3   7   1 1811.22   87.09
  -3   7   1 1799.72   86.09
  -3   7  -1 1830.62   86.19
  -3   7  -1 1743.03   84.89
  -3  -7   1 1861.71   84.19
   3  -7  -1 1710.73   84.49
  -3   7  -1 1787.52   85.49
  -4   7   1  700.63   39.60
  -4   7   1  709.83   40.80
  -4  -7  -1  795.62   37.40
   4  -7   1  699.23   40.60
  -4   7   1  748.33   41.10
  -4  -7  -1  630.44   35.70
  -4   7  -1  634.74   37.00
  -4  -7   1  531.65   32.50
  -4  -7   1  601.44   33.00
   4  -7  -1  640.14   36.50
  -4  -7   1  710.63   34.50
  -4   7  -1  671.43   37.20
  -4   7  -1  676.63   37.10
   5  -7   1  681.43   42.20
  -5   7   1  696.53   41.50
  -5  -7  -1  759.32   38.60
  -5   7   1  753.42   44.10
  -5   7   1  756.72   43.20
  -5   7  -1  669.73   40.60
  -5  -7   1  680.03   35.90
  -5   7  -1  668.33   39.60
   5  -7  -1  652.23   39.90
  -5   7  -1  635.04   38.70
  -6   7   1  570.34   36.80
  -6  -7  -1  541.55   31.20
  -6   7   1  525.85   35.20
   6  -7   1  542.05   37.20
  -6   7   1  553.34   38.30
  -6  -7   1  585.44   31.60
  -6   7  -1  507.75   34.80
  -6   7  -1  510.95   35.30
   6  -7  -1  517.75   36.50
  -6   7  -1  519.75   36.90
  -7   7   1  282.17   26.90
  -7  -7  -1  256.27   20.20
  -7   7   1  309.57   29.20
  -7   7   1  277.47   25.70
   7  -7   1  294.47   28.00
   7  -7  -1  302.17   29.40
  -7   7  -1  320.97   27.30
  -7  -7   1  289.97   22.20
  -7   7  -1  296.47   26.60
  -7   7  -1  322.17   30.10
  -8   7   1  246.48   29.10
  -8   7   1  202.58   25.90
   8  -7   1  222.68   29.30
  -8   7  -1  215.78   25.70
  -8   7  -1  201.08   27.70
   9  -7   1   87.59   37.60
  -9   7   1   85.89   22.10
  -9   7   1   93.89   24.10
  -9   7  -1   36.80   18.90
   9  -7  -1   62.79   39.90
  -9   7  -1  111.89   26.10
   0  -8   1  661.83   35.10
   0  -8   1  552.24   33.30
   0  -8  -1  570.74   32.30
   0   8  -1  665.83   32.90
   0   8   1  628.34   31.40
   0   8  -1  622.64   34.40
   0   8  -1  653.43   34.90
   0  -8  -1  616.44   34.20
   0   8   1  635.14   34.20
   0   8   1  628.14   34.20
  -1   8   1 2329.07  106.09
   1  -8   1 2292.47  106.59
  -1   8   1 2178.28  106.39
  -1  -8  -1 2477.25  108.59
   1  -8   1 2268.17  108.69
   1   8  -1 2260.97  107.29
  -1  -8  -1 2350.26  104.19
  -1   8   1 2109.89  102.89
   1  -8  -1 2357.16  111.79
   1   8   1 2324.07  112.09
  -1  -8   1 2672.93  114.89
  -1   8  -1 2349.36  111.79
   1  -8  -1 2405.66  113.49
  -1  -8   1 2436.06  110.79
  -1   8  -1 2408.56  109.79
  -1   8  -1 2370.56  112.39
   2  -8   1  543.85   30.70
  -2  -8  -1  538.15   29.30
  -2   8   1  545.85   31.30
  -2   8   1  516.15   31.10
   2   8  -1  583.64   32.10
  -2   8   1  514.85   29.50
   2  -8   1  595.24   32.70
  -2  -8  -1  507.75   30.70
   2   8   1  547.95   31.60
  -2  -8   1  514.65   31.30
  -2   8  -1  537.75   31.80
  -2   8  -1  606.94   32.20
   2  -8  -1  522.65   29.80
  -2  -8   1  571.64   30.30
  -2   8  -1  531.05   30.00
   2  -8  -1  537.05   31.60
  -3   8   1 1038.10   52.79
  -3   8   1 1006.30   52.29
  -3  -8  -1 1033.30   50.29
   3  -8   1  969.40   52.19
   3  -8   1  979.10   51.09
  -3   8   1  930.61   50.69
  -3  -8   1 1159.88   56.69
  -3   8  -1 1223.38   59.19
  -3   8  -1 1130.69   58.19
  -3   8  -1 1063.19   56.69
   3  -8  -1 1084.29   56.49
  -4   8   1  383.66   26.00
  -4   8   1  368.86   25.60
   4  -8   1  327.97   24.90
  -4  -8  -1  368.26   22.30
  -4   8   1  363.56   25.30
  -4   8  -1  409.26   27.10
  -4   8  -1  394.86   27.00
  -4  -8   1  404.66   24.10
   4  -8  -1  359.76   25.70
  -4   8  -1  370.86   26.40
  -5   8   1  458.65   32.90
  -5  -8  -1  538.85   28.90
   5  -8   1  466.55   32.70
  -5   8   1  499.65   33.50
  -5   8   1  519.25   32.90
   5  -8  -1  472.75   32.30
  -5   8  -1  427.46   31.90
  -5  -8   1  476.15   28.20
  -5   8  -1  525.85   33.30
  -5   8  -1  495.45   32.30
  -6   8   1  254.07   23.90
  -6  -8  -1  239.88   18.20
  -6   8   1  252.27   24.60
  -6   8   1  274.47   23.80
   6  -8   1  228.78   23.70
  -6   8  -1  292.77   26.40
  -6   8  -1  254.17   23.50
  -6   8  -1  247.68   23.70
   6  -8  -1  279.67   25.20
  -6  -8   1  259.07   19.60
  -7   8   1  131.49   21.40
  -7   8   1   93.49   17.60
   7  -8   1  126.99   21.20
  -7   8   1  105.59   17.80
   7  -8  -1   87.79   18.80
  -7   8  -1  119.09   19.00
  -7   8  -1  107.69   17.70
  -7   8  -1  116.19   20.50
  -7  -8   1  116.59   13.60
  -8   8   1  119.29   23.90
  -8   8   1  148.59   22.80
   8  -8   1  168.88   25.90
  -8   8  -1  114.69   23.60
   8  -8  -1  136.19   24.90
  -8   8  -1  119.39   21.90
   0   9   1  446.36   26.70
   0  -9  -1  400.86   24.20
   0   9  -1  394.76   23.70
   0   9   1  444.26   26.60
   0  -9   1  471.95   27.80
   0  -9  -1  426.76   26.40
   0   9  -1  431.86   27.10
   0   9   1  398.66   28.60
   0  -9   1  406.36   25.50
   0   9  -1  412.56   26.40
   1   9  -1   96.29   12.10
  -1   9   1   96.89   11.40
  -1   9   1   97.49    9.30
   1  -9   1  122.99   13.60
   1  -9   1   99.09   11.50
  -1  -9  -1  105.99   10.00
  -1   9   1   94.79   11.10
  -1  -9  -1  106.19   12.20
  -1   9  -1  116.59   10.50
   1  -9  -1  129.99   13.00
  -1   9  -1  110.29   12.10
   1  -9  -1  122.79   12.90
   1   9   1   84.29   11.70
  -1   9  -1   88.99   11.20
  -1  -9   1  128.19   14.50
  -1  -9   1  101.59   10.60
  -2   9   1  593.04   34.00
  -2   9   1  588.84   34.90
  -2   9   1  565.74   31.90
  -2  -9  -1  566.44   31.70
  -2  -9  -1  572.64   34.20
   2   9  -1  642.54   35.70
   2  -9   1  580.34   34.90
   2  -9   1  572.44   33.90
  -2   9  -1  556.04   33.00
  -2   9  -1  558.74   33.40
   2  -9  -1  537.15   32.50
   2   9   1  580.94   34.00
  -2  -9   1  548.75   30.90
  -2  -9   1  535.75   33.10
  -2   9  -1  524.25   30.80
   2  -9  -1  562.84   33.20
  -3  -9  -1   96.79   11.40
   3  -9   1  118.39   12.50
  -3   9   1   91.59   11.30
  -3   9   1   95.29   12.90
   3  -9   1   81.89   12.90
  -3   9   1   99.29   12.40
   3   9  -1   86.49   12.00
  -3   9  -1  101.29   13.30
   3  -9  -1   92.39   13.90
  -3   9  -1   91.89   11.70
   3   9   1   72.79   10.80
   3  -9  -1   90.89   10.80
  -3   9  -1  106.99   13.10
  -3  -9   1  113.39   12.40
  -4   9   1  346.77   25.90
   4  -9   1  344.17   26.60
  -4   9   1  373.86   26.10
  -4  -9  -1  384.16   23.60
   4  -9   1  342.27   25.60
  -4   9   1  373.26   26.50
  -4   9  -1  318.37   24.60
   4  -9  -1  313.97   23.50
  -4   9  -1  328.77   25.40
  -4   9  -1  332.37   24.90
  -4  -9   1  367.06   23.10
  -5  -9  -1  193.08   15.50
  -5   9   1  192.08   19.60
   5  -9   1  197.48   19.30
  -5   9   1  205.78   20.20
  -5   9   1  178.08   19.30
   5  -9  -1  162.28   17.90
  -5  -9   1  165.78   14.60
  -5   9  -1  144.49   17.50
  -5   9  -1  148.19   17.80
  -5   9  -1  173.48   19.10
  -6   9   1  175.88   21.70
  -6  -9  -1  170.18   14.90
   6  -9   1  152.88   20.20
  -6   9   1  173.28   20.40
  -6   9   1  156.38   20.40
   6  -9  -1  134.39   19.10
  -6   9  -1  163.98   19.60
  -6   9  -1  137.69   18.40
  -6   9  -1  169.18   20.80
  -6  -9   1  150.38   14.70
  -7   9   1   96.49   20.10
  -7   9   1  101.59   18.20
  -7   9   1   61.49   17.20
   7  -9   1  103.69   19.80
  -7   9  -1   93.69   17.60
  -7   9  -1  126.19   20.70
   7  -9  -1   84.99   20.10
  -7  -9   1  120.29   14.10
  -7   9  -1   80.09   19.20
   8  -9   1   98.29   24.50
  -8   9   1  113.79   23.20
  -8   9   1  126.89   21.60
  -8   9  -1  124.89   24.50
  -8   9  -1   72.19   21.30
   8  -9  -1   68.69   25.70
   0  10   1    1.00    7.00
   0  10   1   -9.20    5.10
   0  10   1   -4.00    6.90
   0  10  -1   -6.60    6.70
   0  10  -1   -1.90    7.80
   0 -10   1    7.30    8.30
   0 -10  -1   -0.80    7.40
   0  10  -1    9.60    9.90
   0 -10   1    3.40    6.30
   0 -10  -1   -0.80    5.80
   1 -10   1  142.49   15.70
   1 -10   1  107.29   14.10
  -1  10   1  171.68   15.60
   1  10  -1  140.19   15.40
  -1  10   1  136.39   11.90
  -1 -10  -1  150.68   12.30
  -1  10   1  158.98   15.40
  -1 -10  -1  149.19   16.20
   1 -10  -1  155.18   15.30
  -1  10  -1  134.49   15.10
  -1  10  -1  138.99   12.60
  -1 -10   1  145.79   16.00
  -1 -10   1  140.19   13.00
  -1  10  -1  154.28   15.60
   1 -10  -1  160.28   14.90
   1  10   1  128.69   14.70
   2  10  -1    6.40    8.30
   2 -10   1  -12.70    9.80
  -2  10   1   -2.50    8.50
  -2 -10  -1    2.40    7.50
  -2  10   1    1.90    6.60
   2 -10   1    0.50    7.90
  -2  10   1   22.00    9.30
  -2 -10  -1   12.40    6.40
  -2  10  -1   24.70    7.80
  -2 -10   1   14.50    9.40
   2 -10  -1   15.30    8.10
  -2  10  -1    7.40    8.40
   2  10   1   11.20    8.90
  -2 -10   1   21.60    7.40
  -2  10  -1   21.60    8.90
  -3  10   1  146.99   16.10
  -3  10   1  157.28   15.30
  -3  10   1  167.98   17.40
  -3 -10  -1  143.19   15.00
   3 -10   1  145.59   17.70
   3 -10   1  161.58   15.70
   3  10  -1  118.19   15.00
   3 -10  -1  136.49   16.10
   3  10   1  111.99   14.30
  -3 -10   1  150.28   15.50
   3 -10  -1  143.69   15.60
  -3  10  -1  139.29   14.90
  -3  10  -1  141.59   15.80
  -3  10  -1  159.18   16.90
   4 -10   1   10.90   10.80
  -4  10   1    3.40    9.30
   4 -10   1   10.00    8.70
  -4 -10  -1   -8.80    7.20
  -4  10   1   12.40    8.70
  -4  10   1    6.40   10.50
   4 -10  -1  -11.10    8.80
  -4  10  -1   18.60   10.40
  -4  10  -1    3.60    8.90
  -4  10  -1    3.20   10.00
  -4 -10   1    3.50    7.20
   4 -10  -1   15.70   10.40
   5 -10   1    7.80   10.00
   5 -10   1    3.70   10.90
  -5 -10  -1   23.30    8.70
  -5  10   1   21.80   11.80
  -5  10  -1    2.70   10.30
  -5  10  -1    5.70   11.20
  -5  10  -1   19.90   11.80
  -5 -10   1   18.40    7.90
   5 -10  -1    7.40   13.90
  -6  10   1   28.60   12.80
   6 -10   1   11.60   14.60
   6 -10   1   53.79   15.40
  -6  10   1   16.50   13.30
  -6  10   1   21.90   13.20
  -6  10  -1   37.40   15.10
  -6  10  -1   52.49   15.00
  -6 -10   1   38.50    9.90
   6 -10  -1   35.60   15.40
  -6  10  -1   77.69   17.80
  -7  10   1   14.20   15.60
  -7  10   1    4.60   15.40
  -7  10   1   18.00   15.50
  -7  10  -1   22.60   16.70
  -7  10  -1    9.40   13.20
   7 -10  -1   48.20   20.50
  -7  10  -1   36.40   17.80
  -8  10   1   51.99   18.30
  -8  10   1   26.70   17.80
   8 -10   1   49.10   30.00
   8 -10  -1   51.09   39.50
  -8  10  -1   56.59   18.50
  -8  10  -1   42.30   19.30
   0 -11  -1   83.19   10.40
   0  11  -1   83.29   12.90
   0  11  -1   94.59   10.00
   0  11  -1  110.49   13.40
   0  11   1   87.99   13.30
   0  11   1  107.29   14.20
   0 -11  -1   96.79   13.90
   0 -11   1   89.49   13.20
   0 -11   1   71.19   10.80
  -1  11   1  739.43   43.00
   1 -11   1  673.93   42.40
   1 -11   1  746.83   42.10
  -1  11   1  722.63   42.90
  -1 -11  -1  813.62   44.30
  -1  11   1  756.12   39.40
  -1 -11  -1  684.63   38.30
   1  11  -1  768.52   44.20
  -1  11  -1  721.03   42.30
  -1 -11   1  696.33   39.00
  -1  11  -1  693.93   38.90
   1 -11  -1  730.43   40.40
   1  11   1  731.13   43.00
  -1  11  -1  763.22   43.40
   1 -11  -1  680.83   41.90
  -1 -11   1  789.82   44.40
   2  11  -1  139.39   16.30
  -2  11   1  130.39   16.50
   2 -11   1  110.59   15.60
  -2  11   1  128.59   13.10
  -2  11   1  111.09   15.10
   2 -11   1  140.49   17.80
  -2 -11  -1  156.68   13.80
  -2 -11   1   94.69   11.60
   2  11   1   96.99   14.30
  -2 -11   1   99.19   15.40
  -2  11  -1  104.79   12.20
   2 -11  -1  120.09   15.20
   2 -11  -1  100.09   14.80
  -2  11  -1   99.79   14.20
  -2  11  -1  102.59   14.00
   3 -11   1  650.23   41.10
  -3  11   1  684.73   38.40
   3 -11   1  636.64   39.20
  -3 -11  -1  595.74   38.40
  -3  11   1  634.84   40.00
  -3  11   1  677.13   41.50
   3  11  -1  698.23   41.10
  -3  11  -1  698.53   42.00
  -3  11  -1  774.12   45.50
  -3  11  -1  761.62   45.10
   3  11   1  797.52   45.00
   3 -11  -1  750.12   43.10
  -3 -11   1  709.13   43.60
   3 -11  -1  778.82   45.60
  -4  11   1  162.58   18.70
  -4 -11  -1  149.09   14.80
  -4  11   1  141.59   18.00
   4 -11   1  134.49   16.80
   4 -11   1  130.39   17.70
  -4  11   1  119.59   16.10
   4 -11  -1  147.29   16.20
  -4  11  -1  117.29   16.70
   4 -11  -1  103.49   17.20
  -4  11  -1  104.89   14.90
  -4 -11   1  127.29   14.60
  -4  11  -1  103.09   16.60
  -5  11   1  449.76   32.70
  -5  11   1  429.06   32.40
  -5  11   1  436.86   34.00
   5 -11   1  386.16   32.10
  -5 -11  -1  424.56   27.50
   5 -11   1  462.85   32.60
   5 -11  -1  405.76   31.30
  -5 -11   1  446.06   28.50
  -5  11  -1  423.96   32.00
   5 -11  -1  460.65   33.90
  -5  11  -1  428.06   32.00
  -5  11  -1  414.96   33.90
  -6  11   1   56.59   16.60
  -6 -11  -1   55.89   10.80
  -6  11   1   44.80   17.00
  -6  11  -1   48.50   15.80
  -6  11  -1   26.40   12.50
  -6 -11   1   32.50    9.90
  -6  11  -1   48.60   15.50
   6 -11  -1   41.10   15.50
   6 -11  -1   13.80   14.30
   7 -11   1  215.08   26.90
  -7  11   1  147.49   25.70
  -7  11   1  176.68   23.70
  -7  11   1  252.17   27.90
  -7  11  -1  222.98   25.80
  -7  11  -1  239.28   27.70
  -7  11  -1  233.48   28.80
  -8  11   1   78.79   21.20
  -8  11   1   47.60   23.00
  -8  11  -1   14.00   22.50
   0  12   1 2076.79   97.09
   0  12  -1 2033.90   97.09
   0  12   1 1946.61   96.49
   0 -12  -1 1708.33   90.69
   0 -12   1 1764.22   92.09
   0 -12   1 2001.70   96.99
   0 -12  -1 1931.91   96.29
   0  12  -1 2050.89   97.59
  -1 -12  -1    5.50    8.90
  -1  12   1    4.00    6.60
   1 -12   1   29.80    9.40
   1  12  -1   15.50    9.00
  -1 -12  -1   17.20    6.90
  -1  12   1   26.50   10.50
   1 -12   1  -17.30   10.80
  -1  12   1  -19.10   10.00
  -1 -12   1    5.80    6.80
  -1  12  -1  -11.70   10.40
  -1  12  -1   -4.40    7.20
   1  12   1    3.10    8.00
  -1 -12   1   11.60    9.30
  -1  12  -1   -0.80    8.60
   1 -12  -1  -10.90   10.10
  -2 -12  -1 1540.25   81.29
   2 -12   1 1633.84   87.49
   2  12  -1 1824.42   88.39
  -2  12   1 1638.34   86.99
  -2  12   1 1801.32   87.59
  -2  12   1 1666.63   82.59
   2 -12   1 1640.54   86.59
  -2 -12  -1 1882.31   88.89
  -2 -12   1 1851.91   87.19
  -2 -12   1 1609.14   80.49
  -2  12  -1 1724.83   86.29
   2 -12  -1 1579.74   84.39
  -2  12  -1 1649.73   81.39
  -2  12  -1 1551.34   83.99
   2  12   1 1606.84   84.89
   3  12  -1  180.78   19.70
  -3  12   1  227.58   21.20
  -3  12   1  218.88   18.40
  -3  12   1  186.88   20.60
   3 -12   1  185.58   20.50
   3 -12   1  166.18   19.40
  -3 -12  -1  192.38   19.30
   3 -12  -1  198.98   21.00
  -3 -12   1  150.58   18.70
  -3  12  -1  222.88   21.20
   3  12   1  160.58   18.80
  -3  12  -1  207.68   18.80
   4 -12   1  630.84   42.40
  -4  12   1  767.92   45.40
  -4 -12  -1  696.03   41.30
  -4  12   1  705.33   45.40
  -4  12   1  687.53   42.00
   4 -12   1  655.73   44.20
   4 -12  -1  668.63   44.80
  -4  12  -1  726.13   45.70
  -4 -12   1  736.63   42.80
  -4  12  -1  671.13   41.80
  -4  12  -1  678.23   44.10
  -5  12   1  167.48   22.20
   5 -12   1  187.18   23.10
  -5 -12  -1  183.08   17.00
  -5  12   1  194.58   21.30
   5 -12   1  197.98   21.60
  -5  12   1  178.38   20.70
  -5  12  -1  162.38   21.30
  -5  12  -1  186.48   20.90
   5 -12  -1  198.88   22.60
  -5 -12   1  152.58   17.10
  -5  12  -1  167.08   21.70
  -6  12   1  156.58   21.30
  -6  12   1  157.48   21.30
   6 -12   1  166.58   22.60
  -6  12   1  199.28   25.60
  -6  12  -1  144.19   23.80
  -6  12  -1  162.08   22.30
  -6  12  -1  230.38   24.70
  -6 -12   1  168.18   18.70
   6 -12  -1  187.48   23.80
  -7  12   1  205.88   33.80
  -7  12   1  139.39   24.10
  -7  12   1  164.68   24.00
  -7  12  -1  151.88   22.90
  -7  12  -1  200.38   28.60
  -7  12  -1  139.19   23.70
   0  13   1  260.77   23.70
   0  13  -1  230.88   23.60
   0 -13  -1  263.37   23.40
   0  13  -1  196.38   22.40
   0  13   1  288.97   23.80
   0 -13   1  249.28   23.50
   1 -13   1  901.01   55.69
   1  13  -1  961.00   56.39
  -1  13   1 1025.60   57.09
  -1  13   1  993.00   56.59
  -1 -13  -1 1017.20   56.69
   1  13   1  979.40   54.89
  -1  13  -1  929.71   54.49
  -1  13  -1  900.31   53.59
   1 -13  -1  897.41   53.79
  -1 -13   1  893.31   53.29
  -2  13   1  291.77   25.60
  -2 -13  -1  282.87   24.00
  -2  13   1  231.38   20.30
   2  13  -1  242.68   23.50
   2 -13   1  245.98   24.30
  -2  13   1  261.07   24.10
   2 -13  -1  254.17   23.70
  -2  13  -1  280.07   24.30
   2  13   1  203.38   21.70
  -2 -13   1  203.48   18.40
  -2  13  -1  229.98   20.10
  -2 -13   1  252.87   22.90
  -2  13  -1  235.78   23.60
  -3  13   1  708.93   43.20
   3  13  -1  602.34   42.60
  -3 -13  -1  645.34   42.40
   3 -13   1  607.24   43.00
  -3  13   1  691.23   39.90
  -3  13   1  633.34   43.10
  -3  13  -1  625.04   42.80
   3  13   1  655.73   43.00
  -3 -13   1  647.94   42.70
  -3  13  -1  611.74   38.80
  -3  13  -1  659.63   42.80
   3 -13  -1  632.74   42.60
  -4  13   1   85.49   14.20
  -4  13   1  126.19   18.00
  -4 -13  -1   94.19   14.90
  -4  13   1   93.19   17.00
   4 -13   1   75.49   16.20
  -4  13  -1  132.49   19.60
  -4  13  -1   96.59   15.70
  -4 -13   1  133.89   17.30
  -4  13  -1  116.79   18.80
   4 -13  -1  109.69   18.50
  -5  13   1  393.96   33.90
  -5  13   1  390.76   31.10
   5 -13   1  402.56   34.40
  -5  13   1  392.26   32.40
  -5 -13  -1  380.66   27.40
  -5  13  -1  411.76   35.40
   5 -13  -1  394.16   33.40
  -5  13  -1  363.56   32.00
  -5 -13   1  389.36   28.90
  -5  13  -1  377.06   30.80
  -6  13   1   71.99   21.10
  -6  13   1   32.10   14.70
   6 -13   1   68.59   19.00
  -6  13   1   50.89   18.10
   6 -13  -1   95.39   21.10
  -6  13  -1   67.19   16.70
  -7  13   1  180.08   33.80
  -7  13   1  232.28   28.80
  -7  13   1  163.78   25.00
  -7  13  -1  220.18   27.50
  -7  13  -1  166.18   29.10
  -7  13  -1  162.38   25.20
   0  14   1    2.90   10.80
   0  14  -1    7.30   11.40
   0 -14  -1    3.40   10.00
   0 -14   1   -5.10   10.90
   0  14   1   34.90   11.80
   0  14  -1   16.60   10.70
  -1  14   1  226.78   23.90
   1 -14   1  199.18   23.20
  -1 -14  -1  225.08   22.40
  -1  14   1  220.98   23.90
   1  14  -1  230.58   24.10
  -1  14  -1  175.28   22.30
   1 -14  -1  196.98   22.20
   1  14   1  228.48   23.30
  -1  14  -1  224.58   24.50
  -1 -14   1  211.68   22.20
  -2  14   1    0.40   11.30
   2  14  -1   17.90   11.30
  -2  14   1   -0.60   11.40
  -2 -14  -1   15.30   11.80
   2 -14   1   -1.90   12.10
  -2  14  -1   -9.60   11.50
   2 -14  -1   26.60   13.30
   2  14   1   19.20   11.30
  -2  14  -1   43.60   13.50
  -2 -14   1    9.80   11.60
   3  14  -1   57.19   16.30
  -3  14   1   92.89   17.50
   3 -14   1   75.29   17.40
  -3  14   1   59.49   16.10
  -3 -14  -1   76.59   17.60
  -3  14  -1   64.19   17.30
  -3  14  -1   32.10   17.90
  -3 -14   1   59.79   16.30
  -3  14  -1   65.19   17.00
   3 -14  -1   60.59   16.80
  -4  14   1   20.60   13.60
   4 -14   1   13.20   14.50
  -4 -14  -1   19.40   12.90
  -4  14   1    7.50   13.70
  -4  14   1   36.60   12.20
   4 -14  -1    0.40   13.40
  -4  14  -1   44.80   16.00
  -4  14  -1   43.20   12.80
  -4  14  -1   27.60   14.70
  -5  14   1   47.70   16.00
  -5  14   1   46.50   14.20
   5 -14   1   40.40   16.80
  -5  14   1   38.40   18.00
  -5 -14  -1   39.80   16.20
  -5 -14   1  104.29   16.40
  -5  14  -1   86.19   17.80
   5 -14  -1   60.99   18.10
  -5  14  -1   79.79   17.30
  -6  14   1   38.40   16.00
  -6  14   1   21.30   17.40
  -6  14   1   25.20   29.50
   6 -14   1   -4.50   21.90
  -6  14  -1   -5.20   20.30
   6 -14  -1    7.80   17.10
  -6  14  -1   37.70   23.30
  -6  14  -1   29.70   17.70
  -7  14   1   -7.30   19.60
  -7  14   1   11.50   21.20
  -7  14   1  -11.70   24.10
  -7  14  -1    2.20   22.00
   7 -14  -1  -22.90   35.50
  -7  14  -1  -14.80   21.20
  -7  14  -1  -48.30   29.60
   0  15   1   87.19   17.60
   0  15   1   50.99   15.50
   0  15  -1   67.79   17.10
   0 -15  -1   39.70   14.80
   0 -15   1   76.49   17.00
   1 -15   1   18.30   15.10
   1  15  -1   46.40   13.70
  -1  15   1   68.99   15.40
  -1  15   1   53.89   15.20
  -1 -15  -1   37.10   13.10
  -1 -15   1   30.80   12.90
  -1  15  -1   64.59   17.00
  -1  15  -1   53.49   15.50
   1 -15  -1   57.19   15.30
   1  15   1   68.99   16.00
  -2  15   1  117.59   19.30
  -2 -15  -1   75.99   16.20
   2  15  -1   48.30   13.60
  -2  15   1   79.79   17.90
   2 -15   1   84.09   19.10
   2 -15  -1   66.29   17.40
  -2  15  -1  108.89   20.10
  -2 -15   1   90.49   16.30
  -2  15  -1  100.49   19.20
   2  15   1   47.40   16.30
  -3  15   1   58.09   17.40
   3 -15   1   58.99   17.70
  -3  15   1   59.39   17.30
  -3 -15  -1   54.59   15.20
   3 -15  -1   37.60   17.40
  -3  15  -1   23.40   14.90
  -3 -15   1   58.19   16.00
  -3  15  -1   23.10   14.90
  -4 -15  -1   87.79   20.00
  -4  15   1   71.19   18.80
   4 -15   1  106.59   21.00
  -4  15   1   93.69   19.50
  -4  15  -1  115.29   20.90
  -4  15  -1  116.69   20.80
  -4 -15   1   98.09   20.80
   4 -15  -1   87.89   19.60
  -5  15   1   51.99   18.50
  -5  15   1   44.10   19.20
   5 -15   1   43.40   17.50
  -5  15   1   73.89   20.80
  -5 -15  -1   72.39   21.90
  -5  15  -1   65.79   21.80
   5 -15  -1   92.99   20.50
  -5 -15   1   84.49   18.70
  -5  15  -1   39.80   17.10
  -5  15  -1   64.09   16.70
  -6  15   1   95.09   32.00
   6 -15   1   29.10   28.40
  -6  15   1   51.39   18.50
  -6  15   1   51.79   27.80
  -6  15  -1   18.10   31.00
  -6  15  -1   56.89   22.80
  -6  15  -1  116.49   23.30
   6 -15  -1   72.19   21.00
   0 -16   1   92.39   18.50
   0  16   1  104.79   20.80
   0 -16  -1  106.29   19.70
   0  16  -1   83.19   19.00
  -1 -16  -1  358.76   30.80
  -1  16   1  372.16   33.30
  -1  16   1  341.27   33.40
   1 -16   1  359.16   32.40
   1  16  -1  345.17   31.30
  -1 -16   1  432.66   34.10
   1 -16  -1  413.86   36.20
   1  16   1  451.95   35.60
  -1  16  -1  433.46   37.20
  -1  16  -1  364.26   34.70
  -2 -16  -1   78.39   16.20
  -2  16   1   68.29   17.00
   2  16  -1   37.50   13.70
  -2  16   1   64.79   18.30
   2 -16   1   92.29   20.60
  -2 -16   1   78.09   16.40
   2  16   1   95.99   20.00
   2 -16  -1   59.29   16.80
  -2  16  -1   95.29   19.60
  -2  16  -1   62.59   17.90
   3 -16   1  208.08   27.50
  -3  16   1  182.48   24.40
  -3 -16  -1  210.98   24.60
  -3  16   1  168.88   23.90
   3 -16  -1  209.58   26.40
  -3  16  -1  206.28   27.50
  -3 -16   1  238.78   25.00
  -3  16  -1  189.68   26.70
   4 -16   1   84.79   20.90
  -4  16   1  133.09   22.30
  -4  16   1   92.79   20.70
  -4 -16   1  123.09   23.80
  -4  16  -1   86.79   19.80
   4 -16  -1  128.59   22.10
  -4  16  -1  111.89   22.30
   5 -16   1   70.99   20.70
  -5  16   1   62.89   19.30
  -5  16   1   41.30   19.90
  -5 -16   1   44.10   26.90
  -5  16  -1   54.09   20.60
   5 -16  -1   88.89   22.90
  -5  16  -1   39.30   17.90
  -6  16   1   85.49   47.60
  -6  16   1  128.99   25.20
   6 -16   1  104.09   28.50
   6 -16  -1  125.39   26.60
  -6  16  -1  100.39   25.90
  -6  16  -1   66.09   39.70
   0 -17  -1  108.99   21.80
   0 -17   1  100.89   20.80
   0  17   1  128.79   23.00
   0  17  -1  147.49   24.00
  -1  17   1  413.86   37.80
   1  17  -1  396.46   35.20
  -1  17   1  339.87   34.80
   1 -17   1  408.56   36.80
  -1 -17  -1  432.06   34.30
  -1 -17   1  373.06   32.50
   1 -17  -1  371.26   34.80
  -1  17  -1  450.95   38.90
  -1  17  -1  386.16   36.30
   1  17   1  383.96   34.30
   2 -17   1  129.19   22.70
  -2 -17  -1  152.28   20.70
   2  17  -1  121.69   20.20
  -2  17   1   99.49   22.40
   2  17   1  121.59   24.30
  -2  17  -1  149.39   23.70
  -2 -17   1  164.38   21.10
   2 -17  -1  165.18   25.40
  -2  17  -1  187.18   25.80
  -3 -17  -1  361.76   30.90
  -3  17   1  313.37   33.30
  -3  17   1  269.37   31.00
   3 -17   1  326.67   34.60
   3 -17  -1  436.86   37.80
  -3  17  -1  335.87   34.80
  -3 -17   1  359.96   32.90
  -3  17  -1  332.07   35.10
  -4 -17  -1   92.99   31.80
   4 -17   1  104.29   23.50
  -4  17   1  123.29   23.80
  -4  17   1  140.19   25.20
  -4 -17   1  143.49   24.80
   4 -17  -1   83.79   22.90
  -4  17  -1  122.39   23.90
  -4  17  -1  120.89   25.20
   5 -17   1  135.19   25.20
  -5  17   1  104.79   25.80
  -5  17   1  163.78   25.50
   5 -17  -1  140.09   26.30
  -5  17  -1  155.28   25.80
  -5  17  -1  135.19   27.70
   0 -18  -1  371.56   35.60
   0  18   1  365.76   37.10
   0 -18   1  338.97   34.60
   0  18  -1  352.96   35.90
  -1  18   1   41.40   18.90
  -1 -18  -1   -3.60   13.90
   1 -18   1   -0.20   19.00
   1  18  -1   22.40   16.20
   1 -18  -1    7.60   19.10
  -1  18  -1   44.30   19.10
   1  18   1   41.60   18.00
   2 -18   1  295.67   34.00
  -2  18   1  265.57   33.90
  -2  18   1  364.06   36.50
  -2 -18  -1  350.86   31.60
  -2  18  -1  348.37   36.70
   2 -18  -1  295.37   34.60
  -2 -18   1  280.77   29.20
  -2  18  -1  251.57   32.90
  -3 -18  -1   23.10   22.50
  -3  18   1   30.20   20.00
  -3  18   1   12.60   21.90
   3 -18   1  -11.40   17.40
   3 -18  -1   19.00   20.20
  -3  18  -1   23.60   19.50
  -3  18  -1   15.10   17.90
  -3 -18   1   36.70   16.70
  -4  18   1   63.49   34.00
  -4 -18  -1  145.39   27.50
   4 -18   1  134.49   26.60
  -4  18   1  130.89   26.30
  -4  18  -1  155.38   31.10
  -4  18  -1  106.09   25.20
  -4 -18   1  119.49   25.40
   4 -18  -1   87.19   25.10
   0  19   1  -20.90   22.30
   0 -19  -1   22.20   18.40
   0  19  -1    5.20   24.80
   0 -19   1   40.30   19.40
  -1 -19  -1   22.40   17.20
   1  19  -1   35.70   19.60
  -1  19   1   37.20   19.50
   1 -19  -1   16.90   19.40
   1  19   1   34.00   20.60
  -1 -19   1   32.80   16.40
  -1  19  -1   17.00   23.00
   2 -19   1  -15.60   21.30
  -2  19   1  -31.40   25.70
  -2 -19  -1   14.50   14.80
  -2  19  -1   16.60   28.10
   2 -19  -1   -7.80   20.90
  -2 -19   1   -1.80   14.60
  -2  19  -1   -0.80   19.80
  -3  19   1   24.80   33.60
   3 -19   1   67.39   23.40
  -3 -19  -1   37.40   18.70
  -3  19   1   49.90   23.80
  -3 -19   1   47.00   28.70
  -3  19  -1   24.70   26.00
  -3  19  -1   22.50   23.00
  -4  19   1   32.30   42.00
   4 -19   1   66.89   24.10
  -4  19   1   11.50   20.60
  -4  19  -1  -25.70   22.70
  -4 -19   1   -3.90   35.70
  -4  19  -1   16.70   32.10
   4 -19  -1   17.70   34.80
   0 -20  -1   10.20   19.10
   0  20  -1   65.49   28.50
   0 -20   1   19.40   19.30
   0  20   1   24.00   21.20
  -1 -20  -1   38.20   20.40
   1  20  -1   13.30   18.80
  -1  20   1   -6.40   32.30
   1 -20   1    1.20   18.80
  -1  20  -1   18.80   38.60
  -1 -20   1   11.60   19.30
   1 -20  -1   52.09   24.30
   1  20   1   -3.80   32.60
  -2  20   1  -15.00   29.20
  -2 -20  -1   -0.10   28.00
   2 -20   1   21.90   24.90
   2 -20  -1   31.90   26.00
  -2  20  -1  -23.70   23.60
  -2 -20   1   -5.90   28.40
  -1   0  -2   40.50    3.50
  -1   0  -2   35.70    2.60
  -1   0  -2   38.60    2.70
  -1   0   2   43.90    3.40
  -1   0   2   46.30    3.60
  -2   0  -2   -2.30    2.30
  -2   0   2    1.10    2.10
  -2   0  -2    2.70    1.80
  -2   0  -2   -0.20    3.10
  -2   0   2    0.00    2.60
  -3   0   2  814.22   37.50
  -3   0  -2  707.83   36.00
  -3   0   2  783.32   37.00
  -3   0  -2  760.62   38.30
  -3   0  -2  774.72   36.70
  -4   0   2   22.40    4.90
  -4   0  -2   20.60    4.70
  -4   0  -2   17.50    4.20
  -4   0   2   16.60    6.30
  -4   0   2   20.70    5.30
  -4   0  -2   30.70    6.90
  -5   0   2 1430.96   67.39
  -5   0  -2 1299.77   64.99
  -5   0  -2 1355.06   69.39
  -5   0  -2 1447.46   66.69
  -5   0   2 1415.16   69.69
  -5   0   2 1366.86   66.29
  -6   0  -2   21.10    9.50
  -6   0   2   22.30    8.50
  -6   0   2   20.00   10.30
  -7   0  -2  987.20   57.49
  -7   0  -2  950.00   51.79
  -7   0   2  996.70   53.39
  -7   0   2  929.41   56.59
  -8   0   2  -14.30   15.20
  -8   0   2   22.10   11.60
  -8   0  -2   38.00   12.40
  -8   0  -2   18.20   14.90
  -9   0   2  375.66   38.60
  -9   0   2  425.26   33.20
  -9   0  -2  401.46   31.80
  -9   0  -2  476.45   41.20
  -1   1   2 5171.78  210.58
  -1   1   2 5027.70  210.38
  -1  -1  -2 4729.03  211.88
  -1  -1  -2 4396.86  210.98
  -1  -1   2 5008.90  220.48
  -1   1  -2 5236.08  221.08
  -1  -1   2 4825.72  225.98
  -1  -1   2 5173.48  220.98
  -1   1  -2 5333.07  220.48
  -1   1  -2 4843.72  220.38
  -2   1   2 1233.18   57.79
  -2   1   2 1300.77   57.89
  -2  -1  -2 1354.06   56.89
  -2  -1  -2 1194.08   57.69
  -2   1  -2 1252.97   59.99
  -2  -1   2 1272.57   59.99
  -2   1  -2 1334.17   61.29
  -2  -1   2 1407.36   60.49
  -2   1  -2 1411.46   60.49
  -3   1   2 2451.55  109.69
  -3  -1  -2 2536.95  108.79
  -3   1   2 2545.25  111.29
  -3  -1  -2 2056.29  109.09
  -3   1   2 2438.56  109.89
  -3  -1  -2 2633.14  110.89
  -3   1  -2 2635.44  117.29
  -3  -1   2 2638.14  115.69
  -3   1  -2 2690.53  115.69
  -3  -1   2 2396.06  114.89
  -3   1  -2 2574.44  115.29
  -4  -1  -2  495.05   28.20
  -4   1   2  595.34   31.10
  -4   1   2  611.44   30.70
  -4  -1  -2  597.04   32.30
  -4   1   2  592.14   32.90
  -4  -1  -2  606.44   29.90
  -4  -1   2  586.54   32.80
  -4  -1   2  635.34   31.50
  -4   1  -2  614.64   33.60
  -4   1  -2  605.54   31.20
  -4  -1   2  604.74   30.70
  -4   1  -2  561.64   30.40
  -5   1   2 1442.36   72.09
  -5  -1  -2 1475.25   71.59
  -5   1   2 1493.25   69.79
  -5   1   2 1381.66   68.79
  -5  -1  -2 1555.44   68.79
  -5  -1  -2 1255.27   66.39
  -5  -1   2 1264.97   63.59
  -5   1  -2 1282.57   63.79
  -5  -1   2 1395.06   67.39
  -5   1  -2 1371.56   67.89
  -5   1  -2 1304.87   64.49
  -5  -1   2 1391.36   65.09
  -6  -1  -2   38.60    8.30
  -6   1   2   27.40    9.00
  -6  -1  -2   56.19   12.40
  -6   1   2   38.50    8.20
  -6   1   2   36.50   11.40
  -6   1  -2   20.30    9.80
  -6  -1   2   19.40   10.20
  -6   1  -2   26.50    8.50
  -6  -1   2   19.10    7.90
  -7   1   2  594.94   41.70
  -7  -1  -2  670.23   37.30
  -7  -1  -2  631.84   41.70
  -7   1   2  595.94   38.00
  -7   1  -2  556.34   39.60
  -7   1  -2  570.44   35.00
  -7  -1   2  549.05   38.60
  -7  -1   2  568.44   35.00
  -8  -1  -2   12.10   15.60
  -8   1   2   -1.40   13.20
  -8   1   2   -4.60   11.70
  -8  -1  -2  -16.70   13.30
  -8   1  -2   15.30   15.70
  -8   1  -2   17.00   11.90
  -8  -1   2    6.60   13.50
  -8  -1   2   16.20   11.40
  -9  -1  -2  102.69   26.50
   9  -1   2   89.99   21.80
  -9   1   2   81.49   17.90
  -9   1   2  105.59   24.40
  -9  -1   2  153.88   27.50
  -9   1  -2  153.98   22.20
  -9  -1   2  155.08   22.50
  -9   1  -2  207.28   27.60
   0  -2   2  674.23   29.80
   0   2   2  622.74   28.70
   0   2   2  544.75   27.70
   0   2   2  637.14   28.60
   0  -2   2  608.44   31.30
   0   2  -2  628.54   29.60
   0   2  -2  696.73   29.90
  -1   2   2  686.33   32.70
   1  -2   2  726.53   33.20
  -1   2   2  758.72   33.00
  -1  -2  -2  648.94   31.80
  -1   2   2  718.63   33.00
  -1   2  -2  786.22   35.00
  -1   2  -2  752.52   35.20
  -1  -2   2  711.53   34.90
  -1   2  -2  757.72   35.10
  -1  -2   2  780.32   35.10
  -2   2   2  397.66   20.70
  -2   2   2  399.16   20.20
  -2   2   2  388.86   20.30
  -2  -2  -2  350.16   19.30
  -2  -2  -2  406.86   18.90
  -2   2  -2  416.06   20.20
  -2  -2   2  369.76   19.30
  -2   2  -2  383.46   20.60
  -2  -2   2  392.06   19.60
  -2   2  -2  389.66   20.00
  -3  -2  -2  348.07   19.50
  -3   2   2  342.97   20.80
  -3  -2  -2  365.36   18.20
  -3   2   2  344.67   19.50
  -3   2   2  316.47   19.30
  -3  -2   2  311.37   16.90
  -3   2  -2  297.07   17.20
  -3   2  -2  295.27   18.50
  -3   2  -2  287.17   16.80
  -4   2   2  567.64   31.80
  -4  -2  -2  529.65   30.30
  -4   2   2  524.75   29.90
  -4   2   2  570.84   30.10
  -4  -2  -2  593.14   28.80
  -4   2  -2  520.65   27.40
  -4   2  -2  520.45   29.20
  -4  -2   2  420.66   25.30
  -4  -2   2  514.45   28.40
  -4  -2   2  546.45   27.20
  -4   2  -2  462.85   26.30
  -5   2   2  236.38   19.80
  -5   2   2  199.08   16.40
  -5   2   2  199.48   15.60
  -5  -2  -2  193.78   16.70
  -5  -2  -2  228.98   15.30
  -5   2  -2  191.18   15.60
  -5  -2   2  216.28   15.40
  -5   2  -2  271.17   20.10
  -5   2  -2  264.97   17.50
  -5  -2   2  240.68   17.10
  -5  -2   2  249.38   19.10
  -6   2   2  224.18   18.80
  -6   2   2  207.28   21.10
  -6   2   2  195.48   17.60
  -6  -2  -2  238.38   20.80
  -6  -2  -2  256.17   17.80
  -6  -2   2  264.47   19.50
  -6  -2   2  250.17   21.40
  -6   2  -2  253.87   22.50
  -6   2  -2  258.07   19.40
  -7   2   2   57.69   14.20
  -7  -2  -2   52.09   10.80
  -7   2   2   74.09   13.70
  -7  -2  -2   64.59   15.10
  -7  -2   2   64.09   15.30
  -7  -2   2   69.69   12.50
  -7   2  -2   77.89   17.00
  -7   2  -2   68.69   12.80
  -8  -2  -2  137.89   16.30
  -8   2   2  121.09   17.50
  -8  -2  -2  138.69   22.20
  -8   2   2   89.49   19.90
  -8  -2   2   91.49   18.70
  -8   2  -2  114.29   20.20
  -8  -2   2  128.69   17.10
  -8   2  -2  108.49   17.40
  -9   2   2   -3.40   17.80
  -9  -2  -2   15.80   19.00
  -9   2   2    2.60   17.00
   9  -2   2   28.10   19.00
  -9  -2   2    4.80   20.50
  -9  -2   2    3.20   27.80
  -9   2  -2   23.70   19.80
  -9   2  -2   10.10   18.00
   0   3   2  568.94   26.80
   0   3  -2  564.94   27.70
   0  -3   2  489.45   31.70
   0  -3  -2  584.34   26.80
   0   3  -2  590.44   27.90
   0   3  -2  632.14   27.80
   0  -3   2  593.04   28.00
   0   3   2  523.15   25.30
   0   3   2  533.75   26.50
   0  -3  -2  579.44   26.60
  -1   3   2   11.30    2.70
  -1   3   2   11.50    3.40
   1   3  -2    9.70    3.70
   1  -3   2    9.30    3.50
  -1   3   2   11.40    3.40
  -1  -3  -2   10.10    2.90
  -1   3  -2    6.40    3.00
   1  -3  -2    2.30    2.20
   1   3   2    4.30    2.60
  -1  -3   2    9.40    3.40
  -1   3  -2    5.20    2.70
  -1  -3   2    6.00    2.80
  -2  -3  -2 1070.89   49.20
  -2   3   2 1177.08   51.19
  -2  -3  -2  978.00   49.20
  -2   3   2 1106.69   51.09
  -2   3   2 1122.79   50.99
   2  -3   2 1061.59   51.29
  -2   3  -2 1002.80   47.80
  -2  -3   2 1035.00   47.40
  -2   3  -2  990.10   47.80
  -2   3  -2 1041.50   48.50
  -3  -3  -2   29.00    5.20
  -3   3   2   46.90    6.50
  -3  -3  -2   35.60    3.80
  -3   3   2   39.70    6.20
  -3   3   2   49.40    7.20
  -3  -3  -2   45.50    5.00
  -3   3  -2   30.80    6.60
  -3   3  -2   27.60    5.00
  -3  -3   2   29.30    5.30
  -3  -3   2   30.50    4.30
  -3   3  -2   33.90    5.70
  -4   3   2  627.44   34.90
  -4   3   2  630.34   33.30
  -4  -3  -2  635.64   31.20
  -4   3   2  580.34   32.80
  -4  -3  -2  609.24   33.00
  -4   3  -2  684.93   35.70
  -4  -3   2  626.14   33.70
  -4   3  -2  691.63   35.90
  -4   3  -2  719.23   37.90
  -4  -3   2  706.53   35.40
  -5  -3  -2  214.98   17.10
  -5  -3  -2  220.18   14.60
  -5   3   2  188.28   18.10
  -5   3   2  201.28   16.60
  -5   3   2  190.28   16.10
  -5   3  -2  225.38   17.20
  -5  -3   2  245.78   18.70
  -5   3  -2  230.08   16.80
  -5  -3   2  246.98   17.00
  -5  -3   2  206.38   14.70
  -5   3  -2  224.08   19.40
  -6   3   2  238.88   19.90
  -6  -3  -2  228.88   20.20
  -6   3   2  223.38   21.20
  -6   3   2  206.98   18.10
  -6  -3  -2  213.38   16.60
  -6  -3   2  217.58   19.70
  -6   3  -2  208.98   17.80
  -6  -3   2  242.48   17.70
  -6   3  -2  193.28   20.60
  -6   3  -2  177.18   16.60
  -7  -3  -2  100.69   12.80
  -7  -3  -2   96.79   16.80
  -7   3   2  113.39   15.30
  -7   3   2   72.59   15.60
  -7   3  -2   70.39   16.10
  -7  -3   2   71.99   15.30
  -7   3  -2   69.59   13.50
   8  -3   2   89.49   19.70
  -8  -3  -2   84.89   14.10
  -8   3   2   99.89   17.20
  -8   3   2  105.59   20.90
  -8  -3  -2  104.09   20.50
  -8   3  -2   73.19   18.90
  -8   3  -2   93.99   16.70
  -8  -3   2  103.49   19.60
  -8  -3   2   88.69   14.80
   9  -3   2   78.89   24.30
  -9   3   2   96.69   23.10
  -9   3   2   71.19   18.60
   9  -3  -2  118.79   24.80
  -9  -3   2  138.99   30.80
  -9   3  -2  112.69   24.50
  -9   3  -2   62.09   22.20
  -9  -3   2  108.89   20.80
   0   4   2    8.40    1.80
   0  -4   2   16.80    4.90
   0  -4   2   16.40    4.30
   0   4   2    7.10    3.10
   0   4  -2   15.70    4.20
   0  -4  -2    7.10    3.00
   0  -4  -2    9.10    3.10
   0   4  -2    5.70    3.80
   0   4   2    7.50    3.10
   0   4  -2   11.80    4.60
   1  -4   2  323.77   17.30
   1   4  -2  294.17   17.80
  -1  -4  -2  299.97   17.20
  -1   4   2  316.67   16.30
  -1   4   2  317.47   17.10
   1  -4   2  328.87   17.50
  -1   4   2  303.97   17.10
  -1  -4  -2  302.17   15.80
  -1   4  -2  274.27   15.70
  -1   4  -2  279.47   16.10
  -1   4  -2  282.57   15.30
  -1  -4   2  269.97   16.20
  -1  -4   2  273.97   15.30
   1   4   2  267.07   15.20
   1  -4  -2  298.57   14.90
   2  -4   2  806.62   38.40
  -2  -4  -2  814.02   36.50
  -2   4   2  751.22   37.70
  -2   4   2  793.82   38.30
  -2   4   2  812.22   38.20
  -2  -4  -2  645.34   35.20
  -2   4  -2  875.11   41.90
  -2   4  -2  842.92   41.90
  -2  -4   2  842.12   41.70
  -2  -4   2  897.71   41.70
  -2   4  -2  913.01   42.50
   2  -4  -2  802.42   41.10
  -3   4   2  161.28   12.20
  -3   4   2  145.29   11.90
   3  -4   2  163.98   12.60
  -3   4   2  149.29   12.30
  -3  -4  -2  151.88   10.70
  -3  -4  -2  150.58   10.00
  -3   4  -2  121.49   11.50
  -3   4  -2  139.69   10.90
  -3  -4   2  127.79    9.80
  -3   4  -2  136.99   10.90
  -3  -4   2  125.39   16.40
  -4   4   2  753.32   41.80
  -4   4   2  756.42   40.80
  -4  -4  -2  828.12   40.50
  -4   4   2  734.23   40.80
   4  -4   2  778.32   42.00
  -4  -4  -2  846.12   38.90
  -4   4  -2  790.12   40.80
  -4   4  -2  767.92   42.50
  -4   4  -2  744.53   40.50
  -4  -4   2  849.32   40.10
  -5   4   2   27.90    7.70
   5  -4   2   31.00    9.10
  -5  -4  -2   18.00    6.10
  -5   4   2   32.30   10.10
  -5   4   2   34.40    8.30
  -5  -4  -2   20.60    7.40
  -5  -4   2   34.80    6.20
  -5   4  -2   50.49    9.00
  -5   4  -2   40.50    8.80
  -5  -4   2   40.00    8.90
  -5  -4   2   48.50    8.00
  -5   4  -2   27.10    9.80
   6  -4   2  596.24   39.80
  -6  -4  -2  635.04   34.50
  -6  -4  -2  658.53   38.30
  -6   4   2  573.94   37.00
  -6   4   2  676.53   41.60
  -6   4   2  636.24   38.20
  -6   4  -2  527.15   34.00
  -6   4  -2  579.94   37.80
  -6  -4   2  569.94   36.00
  -6  -4   2  590.74   33.10
  -6   4  -2  550.24   34.60
  -7   4   2   36.70   13.60
  -7   4   2   30.20   11.30
  -7  -4  -2   35.30   12.90
  -7  -4  -2   44.20    9.40
  -7  -4   2   42.60   13.70
  -7   4  -2   27.90   15.20
  -7  -4   2   44.60   10.50
  -7   4  -2   35.70   11.30
  -8   4   2  338.47   32.70
  -8   4   2  319.37   28.90
   8  -4   2  345.17   33.10
  -8  -4   2  350.96   26.20
  -8   4  -2  322.87   32.00
   8  -4  -2  346.07   33.00
  -8   4  -2  306.47   27.90
  -8  -4   2  349.67   31.40
   9  -4   2   68.79   22.70
  -9   4   2    7.40   18.20
  -9   4   2   38.60   16.10
  -9   4  -2   35.30   18.60
  -9   4  -2   26.30   19.60
   9  -4  -2   24.80   19.30
   0   5   2 2121.59   99.09
   0  -5   2 2292.67  102.89
   0  -5  -2 2261.77  101.19
   0   5   2 2256.87  101.39
   0   5   2 2158.98  101.49
   0  -5   2 2014.20  102.59
   0  -5  -2 2227.18  101.49
   0   5  -2 2387.66  102.99
   0   5  -2 2509.65  102.19
   0   5  -2 2335.17  102.69
  -1   5   2 6150.98  279.37
   1  -5   2 6492.25  281.17
  -1  -5  -2 6153.38  279.07
  -1   5   2 6370.36  280.77
   1  -5   2 6684.03  281.57
  -1  -5  -2 6344.27  281.47
   1   5  -2 6404.46  281.97
  -1   5   2 6599.44  281.37
  -1  -5   2 6598.04  287.77
  -1   5  -2 6574.34  287.17
   1   5   2 6235.18  287.67
   1  -5  -2 6553.44  286.67
  -1   5  -2 6713.63  288.87
  -1   5  -2 6629.64  288.17
  -1  -5   2 6656.53  289.27
  -2   5   2 1814.62   85.89
   2   5  -2 1802.12   86.29
  -2   5   2 1829.72   85.39
  -2   5   2 1868.01   86.29
  -2  -5  -2 1936.71   84.89
   2  -5   2 1943.01   86.49
   2   5   2 1646.64   83.99
  -2  -5   2 1848.42   84.89
   2  -5  -2 1823.52   84.39
  -2   5  -2 1860.41   85.39
  -2   5  -2 1880.01   85.69
  -2   5  -2 1826.22   85.09
  -2  -5   2 2060.29   85.59
   3  -5   2 3562.34  158.28
  -3   5   2 3536.45  157.98
  -3   5   2 3461.55  157.98
  -3   5   2 3351.96  157.28
  -3  -5  -2 3749.12  155.38
  -3  -5  -2 3330.97  154.78
   3  -5  -2 3653.33  163.18
  -3   5  -2 3543.85  162.78
  -3  -5   2 3730.73  161.88
  -3  -5   2 3590.04  161.48
  -3   5  -2 3736.53  163.98
  -3   5  -2 3498.55  162.98
  -4  -5  -2  934.71   44.20
  -4   5   2  859.51   46.60
  -4   5   2  856.31   46.90
   4  -5   2  906.31   47.90
  -4   5   2  955.30   48.50
  -4  -5  -2  929.21   45.40
  -4  -5   2  874.61   41.90
  -4   5  -2  819.22   43.70
  -4  -5   2  714.43   40.10
  -4   5  -2  867.81   43.80
  -4   5  -2  881.31   45.50
  -5  -5  -2 1419.86   62.99
  -5   5   2 1377.86   68.89
  -5   5   2 1343.47   66.89
  -5   5   2 1247.38   65.79
   5  -5   2 1248.38   67.49
  -5  -5  -2 1244.68   64.69
  -5  -5   2 1354.36   66.79
  -5   5  -2 1296.17   66.49
  -5  -5   2 1391.16   64.99
  -5   5  -2 1235.38   66.39
  -5   5  -2 1360.96   69.19
  -6   5   2  253.67   23.10
  -6   5   2  254.37   21.20
  -6  -5  -2  257.47   17.90
  -6   5   2  268.47   22.00
   6  -5   2  239.88   23.20
  -6  -5  -2  260.47   21.10
  -6  -5   2  280.47   22.50
  -6   5  -2  235.88   21.10
  -6  -5   2  303.27   20.10
  -6   5  -2  269.17   24.60
  -6   5  -2  244.78   21.20
  -7   5   2  334.97   29.90
  -7   5   2  286.47   25.20
  -7   5   2  296.77   25.70
  -7  -5  -2  340.17   22.60
   7  -5   2  319.57   29.30
  -7  -5   2  390.36   29.50
   7  -5  -2  384.16   31.60
  -7  -5   2  328.27   24.40
  -7   5  -2  339.77   26.80
  -7   5  -2  344.37   31.40
  -8   5   2   76.29   20.00
  -8   5   2   78.29   16.60
   8  -5  -2  122.99   23.00
  -8   5  -2  102.99   17.70
  -8   5  -2  116.29   21.20
  -8  -5   2  105.19   15.00
  -9   5   2   90.59   24.60
  -9   5   2  101.89   29.60
   9  -5   2   62.99   22.50
  -9   5  -2   53.79   28.30
  -9   5  -2   35.00   20.90
   9  -5  -2   50.09   21.80
   0  -6  -2   15.60    5.10
   0   6  -2   -1.10    5.00
   0  -6   2    3.10    5.00
   0   6   2    6.20    3.00
   0  -6   2    4.30   11.00
   0   6   2   10.70    4.60
   0   6  -2    7.60    6.00
   0  -6  -2    4.40    4.80
   0   6  -2   13.90    5.20
  -1  -6  -2  491.65   25.60
   1   6  -2  425.96   25.10
  -1   6   2  407.06   22.20
  -1   6   2  425.36   24.10
   1  -6   2  447.76   24.80
   1  -6   2  418.96   24.30
  -1   6   2  413.86   24.00
  -1  -6  -2  434.36   22.20
   1  -6  -2  478.65   25.80
  -1   6  -2  479.65   27.10
  -1   6  -2  465.65   26.80
  -1  -6   2  526.95   27.00
  -1   6  -2  470.35   25.50
   1   6   2  516.85   27.90
   1   6   2  521.15   27.20
  -1  -6   2  483.05   27.90
   1  -6  -2  520.85   27.40
  -2   6   2   18.80    5.80
  -2   6   2   27.50    6.10
   2   6  -2   18.50    6.40
   2  -6   2   15.30    5.30
   2  -6   2   15.90    6.10
  -2   6   2   22.10    5.40
  -2  -6  -2   17.90    8.00
  -2  -6   2   38.30    6.20
  -2   6  -2   38.20    7.20
  -2   6  -2   29.10    6.10
  -2  -6   2   37.60    7.20
  -2   6  -2   43.90    7.10
   2   6   2   30.70    5.90
   2  -6  -2   30.70    6.00
   3  -6   2  598.74   33.30
  -3   6   2  615.54   33.00
  -3  -6  -2  679.53   31.20
  -3   6   2  595.74   32.80
  -3   6   2  610.24   33.30
  -3  -6  -2  515.65   29.10
   3  -6  -2  592.04   33.90
  -3  -6   2  685.73   34.00
  -3   6  -2  621.64   34.90
  -3   6  -2  649.74   35.30
  -3   6  -2  643.84   34.70
  -4  -6  -2  118.49   10.20
  -4   6   2  128.69   13.60
  -4   6   2  124.69   13.00
  -4   6   2  115.89   12.60
   4  -6   2   90.79   11.80
  -4  -6  -2  121.89   10.00
  -4   6  -2  105.29   12.60
  -4  -6   2  108.89   10.20
  -4  -6   2   70.09    8.50
  -4   6  -2  102.89   11.80
   4  -6  -2   90.89   11.10
  -4   6  -2   88.99   11.30
   5  -6   2  550.44   36.50
  -5   6   2  609.24   37.60
  -5  -6  -2  662.33   32.90
  -5   6   2  592.64   36.20
  -5   6   2  626.24   36.80
  -5  -6  -2  590.54   33.60
  -5   6  -2  533.75   33.10
  -5   6  -2  559.04   35.20
   5  -6  -2  530.75   33.60
  -5   6  -2  538.95   32.90
  -5  -6   2  506.85   31.50
  -5  -6   2  557.54   30.50
  -6   6   2   68.09   13.20
  -6   6   2   67.59   14.30
  -6   6   2   64.89   13.10
  -6  -6  -2   80.89    9.90
   6  -6   2   65.99   13.50
  -6   6  -2   43.80   12.50
  -6  -6   2   83.59   12.70
  -6   6  -2   73.99   13.40
  -6   6  -2   58.19   11.90
   6  -6  -2   53.69   13.90
  -6  -6   2   53.19    9.60
  -7   6   2  329.07   27.80
  -7   6   2  325.27   28.10
  -7  -6  -2  355.16   23.30
  -7   6   2  312.47   30.20
   7  -6   2  372.16   31.80
   7  -6  -2  334.77   30.60
  -7   6  -2  401.86   29.60
  -7  -6   2  351.56   25.00
  -7   6  -2  331.47   31.30
  -8   6   2   36.30   15.50
   8  -6   2   21.40   17.20
  -8   6   2   25.10   17.20
  -8  -6   2   56.69   20.90
   8  -6  -2   43.10   19.40
  -8   6  -2   47.10   18.30
  -8   6  -2   55.39   15.60
  -9   6   2  245.98   28.80
   9  -6   2  220.48   32.90
  -9   6   2  183.58   28.90
   9  -6  -2  176.48   37.50
  -9   6  -2  179.88   25.00
  -9   6  -2  128.89   27.40
   0  -7  -2   26.10    6.00
   0   7  -2   29.90    6.20
   0   7   2   30.40    6.30
   0  -7  -2   19.80    5.20
   0  -7   2   34.60    7.60
   0   7  -2   18.30    6.90
   0   7   2   28.70    4.30
   0   7   2   20.30    5.80
   0   7  -2   32.60    6.60
   0  -7   2   41.10    7.30
  -1   7   2  167.38   11.50
  -1  -7  -2  192.48   14.80
   1  -7   2  168.78   14.00
  -1  -7  -2  172.48   11.70
  -1   7   2  171.48   13.40
   1   7  -2  200.98   15.50
   1  -7   2  167.78   15.50
  -1   7   2  165.18   13.30
  -1  -7   2  193.58   13.70
   1  -7  -2  173.98   13.50
   1   7   2  179.48   14.60
  -1  -7   2  161.78   14.40
  -1   7  -2  157.58   13.30
  -1   7  -2  143.59   11.70
   1  -7  -2  164.68   14.00
   1   7   2  161.38   13.00
  -1   7  -2  164.58   13.30
  -2   7   2  115.39   11.10
  -2   7   2  114.59   11.30
   2   7  -2  109.29   11.40
   2  -7   2  106.09   10.40
  -2  -7  -2  122.49   10.80
  -2   7   2  124.39   10.40
   2  -7   2  117.99   11.70
  -2  -7   2  115.19   10.10
  -2   7  -2   79.39    9.20
  -2  -7   2  103.99   10.80
  -2   7  -2   96.39   11.00
   2   7   2   99.59   10.00
  -2   7  -2   91.29   10.20
   2  -7  -2   92.99    9.00
  -3  -7  -2  175.48   13.10
  -3  -7  -2  150.28   10.40
   3  -7   2  181.78   15.10
  -3   7   2  185.98   15.10
  -3   7   2  186.88   15.50
  -3   7   2  173.28   14.40
  -3   7  -2  190.98   15.80
  -3  -7   2  198.78   15.20
  -3   7  -2  220.88   16.60
   3  -7  -2  192.78   15.00
  -3   7  -2  199.78   15.90
  -4  -7  -2   29.20    6.30
  -4   7   2   35.60    9.40
  -4  -7  -2   23.40    5.40
   4  -7   2   23.60    8.10
  -4   7   2   26.70    8.60
  -4   7  -2   44.70   10.10
   4  -7  -2   53.59    9.20
  -4  -7   2   40.70    7.00
  -4  -7   2   50.59    8.00
  -4   7  -2   43.50    9.00
  -4   7  -2   68.59   11.20
  -5   7   2  215.48   20.90
   5  -7   2  228.78   20.80
  -5  -7  -2  239.08   16.20
  -5   7   2  225.38   19.90
  -5   7   2  266.27   22.10
   5  -7  -2  247.18   21.10
  -5  -7   2  257.47   18.00
  -5  -7   2  233.98   17.90
  -5   7  -2  229.68   20.00
  -5   7  -2  241.28   21.10
  -5   7  -2  221.18   19.60
  -6   7   2   75.79   14.00
  -6   7   2   69.59   13.70
  -6  -7  -2   71.59    9.40
   6  -7   2   62.49   14.20
  -6   7   2   71.49   13.60
  -6   7  -2   77.19   14.30
  -6  -7   2   69.39   10.40
   6  -7  -2   47.00   13.70
  -6   7  -2   68.49   13.30
  -6   7  -2   80.79   15.20
  -7   7   2   86.19   17.30
  -7   7   2  149.19   22.00
  -7   7   2  100.79   16.70
   7  -7   2  130.79   19.80
  -7  -7   2  130.69   14.60
   7  -7  -2  115.69   19.80
  -7   7  -2  128.49   20.60
  -7   7  -2  139.39   18.80
  -8   7   2  133.29   21.10
  -8   7   2   83.99   22.00
   8  -7   2   86.09   22.30
  -8   7  -2   97.39   19.00
   8  -7  -2   74.59   21.00
  -8   7  -2   82.09   21.30
   9  -7   2  105.09   44.90
  -9   7   2   64.99   21.30
   9  -7  -2   66.49   30.90
  -9   7  -2   31.30   25.70
  -9   7  -2   78.59   23.60
   0  -8  -2  194.78   13.50
   0   8   2  176.58   14.10
   0   8  -2  177.18   15.10
   0  -8   2  181.78   15.30
   0  -8  -2  200.18   15.40
   0   8  -2  216.88   16.20
   0   8   2  192.08   14.80
   0   8   2  180.78   11.80
   0  -8   2  191.58   15.00
   0   8  -2  205.68   14.20
  -1   8   2  178.68   14.50
  -1   8   2  168.58   14.50
  -1   8   2  165.78   11.70
  -1  -8  -2  193.08   15.60
   1  -8   2  160.28   16.00
  -1  -8  -2  163.68   11.60
   1   8  -2  163.68   14.80
   1  -8   2  153.18   14.30
   1   8   2  151.38   13.20
  -1   8  -2  137.49   13.20
  -1   8  -2  139.99   11.50
  -1  -8   2  185.68   16.10
   1   8   2  169.38   14.80
  -1   8  -2  155.08   13.80
   1  -8  -2  145.29   13.10
  -1  -8   2  173.38   13.30
   1  -8  -2  153.08   14.60
   2  -8   2  354.36   23.40
  -2   8   2  346.57   22.90
   2   8  -2  349.17   23.00
  -2   8   2  369.36   23.60
  -2  -8  -2  322.97   21.70
  -2   8   2  337.57   20.90
   2  -8   2  362.36   22.60
   2   8   2  417.56   25.20
   2  -8  -2  385.66   23.10
  -2   8  -2  379.96   23.20
  -2  -8   2  342.67   24.30
  -2   8  -2  406.16   24.90
  -2   8  -2  401.66   25.70
   2  -8  -2  361.06   24.50
  -2  -8   2  420.36   24.00
  -3   8   2  177.58   15.30
  -3   8   2  196.48   16.70
   3  -8   2  181.68   16.00
  -3  -8  -2  192.48   14.50
  -3   8   2  189.68   16.50
   3  -8   2  174.18   16.20
  -3   8  -2  161.78   14.40
  -3   8  -2  162.38   15.20
   3  -8  -2  149.39   13.60
  -3  -8   2  166.18   14.60
   3   8   2  145.79   13.30
  -3   8  -2  156.08   15.10
   4  -8   2  155.28   15.60
  -4   8   2  170.68   16.50
  -4  -8  -2  157.08   12.60
  -4   8   2  151.28   15.70
  -4   8   2  140.79   15.20
  -4  -8   2  194.68   15.70
  -4  -8   2  160.18   30.40
   4  -8  -2  209.48   17.70
  -4   8  -2  218.28   18.30
  -4   8  -2  199.78   18.20
  -4   8  -2  186.98   17.30
  -5  -8  -2  343.77   21.50
  -5   8   2  369.56   27.30
  -5   8   2  347.77   26.50
   5  -8   2  327.17   26.40
  -5   8   2  336.97   25.70
  -5   8  -2  389.46   28.00
  -5   8  -2  338.07   26.40
   5  -8  -2  345.27   26.30
  -5   8  -2  366.96   27.70
  -5  -8   2  368.36   23.40
   6  -8   2   44.90   13.30
  -6   8   2   66.99   15.40
  -6  -8  -2   67.99    9.50
  -6   8   2   49.40   13.20
  -6   8   2   45.20   12.80
  -6   8  -2   89.99   16.10
  -6  -8   2   86.39   11.60
  -6   8  -2  117.49   16.60
   6  -8  -2   92.09   15.70
  -6   8  -2   76.99   14.50
  -7   8   2  175.28   22.20
  -7   8   2  153.28   20.80
   7  -8   2  164.78   23.30
  -7   8   2  144.69   22.40
  -7   8  -2  158.78   20.40
  -7   8  -2  157.78   21.70
   7  -8  -2  159.38   22.70
  -7  -8   2  198.08   17.10
  -7   8  -2  171.88   23.40
  -8   8   2   20.40   15.90
   8  -8   2   25.40   20.70
  -8   8   2   44.40   19.50
   8  -8  -2   28.60   24.00
  -8   8  -2   32.80   17.10
  -8   8  -2   28.10   18.90
   0   9  -2 4109.19  190.58
   0   9  -2 4178.88  187.98
   0   9   2 4514.75  190.88
   0   9   2 4102.19  186.48
   0   9  -2 4279.87  191.08
   0  -9  -2 3817.22  187.08
   0  -9  -2 4255.17  190.08
   0  -9   2 4003.30  189.28
   0  -9   2 4307.87  191.28
   0   9   2 4481.85  190.48
  -1   9   2    2.70    5.80
  -1  -9  -2    0.40    4.30
  -1   9   2   -2.80    4.40
  -1  -9  -2   -4.90    6.90
   1  -9   2    6.80    7.50
   1  -9   2    5.60    7.00
  -1   9   2   -0.20    5.90
   1   9  -2    5.00    6.70
  -1   9  -2   -5.10    6.30
  -1   9  -2    2.80    6.50
   1  -9  -2   -6.60    6.40
  -1  -9   2   -0.20    7.60
   1   9   2   -7.70    6.70
  -1  -9   2   -0.50    5.70
  -1   9  -2    4.30    5.50
   1  -9  -2   10.30    7.00
  -2   9   2 3300.77  150.38
   2  -9   2 3360.06  152.88
  -2   9   2 3167.18  152.98
   2  -9   2 3399.86  153.68
   2   9  -2 3180.88  153.08
  -2   9   2 3576.34  153.28
  -2  -9  -2 3252.67  152.68
   2   9   2 3617.04  160.78
  -2   9  -2 3643.24  160.18
   2  -9  -2 3595.04  160.28
  -2  -9   2 3089.19  159.18
  -2   9  -2 3474.55  160.38
   2  -9  -2 3392.26  158.08
  -2  -9   2 3674.73  158.68
  -2   9  -2 3355.46  157.48
  -3   9   2   10.80    7.70
   3  -9   2    4.30    8.90
  -3   9   2   14.90    8.40
  -3   9   2    6.10    6.50
  -3  -9  -2    9.70    6.50
   3  -9   2   11.90    6.90
  -3   9  -2   -3.70    7.90
  -3  -9   2    6.50    6.90
  -3   9  -2  -12.20    8.70
  -3   9  -2    5.30    7.90
   3   9   2    7.70    7.40
   3  -9  -2   17.30    6.90
  -4  -9  -2 1735.03   77.59
  -4   9   2 1613.94   81.89
   4  -9   2 1574.44   80.29
  -4   9   2 1569.44   80.29
   4  -9   2 1589.04   81.49
  -4   9   2 1579.74   80.59
  -4  -9   2 1644.74   78.29
   4  -9  -2 1521.45   78.99
  -4   9  -2 1578.84   80.49
  -4   9  -2 1672.83   82.49
  -4   9  -2 1594.34   80.29
  -5   9   2   13.10    9.10
  -5  -9  -2   26.40    7.10
   5  -9   2   31.70   11.00
   5  -9   2   15.70   10.70
  -5   9   2   25.50   11.10
   5  -9  -2   41.00   11.70
  -5  -9   2   37.60    8.80
  -5   9  -2   44.60   12.70
  -5   9  -2   41.00   11.40
  -5   9  -2   46.90   13.00
  -6   9   2  537.85   38.20
   6  -9   2  539.95   38.10
  -6   9   2  472.15   35.50
  -6  -9  -2  551.54   31.00
  -6   9   2  580.54   38.90
   6  -9  -2  614.54   40.80
  -6   9  -2  546.75   39.00
  -6   9  -2  635.04   41.40
  -6  -9   2  582.94   34.20
  -6   9  -2  554.84   40.60
  -7   9   2   36.20   16.00
   7  -9   2   27.40   15.90
  -7   9   2   24.30   15.40
  -7   9   2    0.90   11.70
   7  -9  -2   47.90   16.90
  -7   9  -2   24.80   20.60
  -7   9  -2   47.50   17.00
  -7  -9   2   22.30   12.30
  -7   9  -2    8.70   11.60
   8  -9   2  192.08   28.00
  -8   9   2  167.58   26.70
  -8   9   2  147.49   23.00
   8  -9  -2  196.28   27.80
  -8   9  -2  153.68   26.10
  -8   9  -2  153.18   24.40
   0  10  -2   30.60    6.80
   0  10  -2   42.70    9.20
   0  10  -2   45.50   10.40
   0 -10   2   51.39    9.00
   0  10   2   33.30    8.30
   0 -10  -2   45.00    7.40
   0  10   2   22.10    5.90
   0  10   2   47.30    9.40
   0 -10   2   38.20   10.60
   0 -10  -2   32.70    9.20
   1 -10   2   10.40    8.40
   1  10  -2   18.50    8.20
  -1  10   2   16.30    5.60
  -1  10   2    0.70    6.90
  -1 -10  -2   12.70    5.50
   1 -10   2    1.60    8.80
  -1 -10  -2   -2.90    6.70
  -1  10  -2   18.00    8.40
   1  10   2   16.20    7.40
  -1 -10   2   11.80    7.20
  -1 -10   2   11.30    8.20
   1 -10  -2   17.70    7.30
  -1  10  -2   17.00    6.80
  -1  10  -2   34.90    8.90
   2 -10   2  234.98   20.10
  -2  10   2  243.28   20.10
  -2 -10  -2  218.48   16.30
   2  10  -2  239.18   20.00
  -2  10   2  229.68   16.90
  -2  10   2  238.68   19.50
   2 -10   2  201.98   19.30
  -2 -10  -2  245.38   20.20
   2  10   2  206.08   18.70
   2 -10  -2  191.68   16.70
  -2 -10   2  193.28   18.00
  -2  10  -2  173.98   17.30
  -2  10  -2  157.18   15.20
   2 -10  -2  172.48   17.30
  -2  10  -2  200.68   17.90
  -2 -10   2  207.08   16.40
  -3 -10  -2   86.29   11.60
  -3  10   2   65.49   12.40
  -3  10   2   59.59   11.70
   3 -10   2   86.29   12.20
   3 -10   2   58.29   12.90
   3  10  -2   63.39   11.60
  -3  10   2   71.99   11.10
   3 -10  -2   64.29   12.80
  -3  10  -2   69.69   12.40
   3 -10  -2   77.09   10.80
  -3  10  -2   67.79   11.00
  -3  10  -2   78.49   13.20
  -3 -10   2   60.29   10.80
   3  10   2   53.59   10.60
  -4 -10  -2  287.77   19.70
  -4  10   2  257.47   22.50
  -4  10   2  305.57   24.40
  -4  10   2  271.57   22.00
   4 -10   2  266.07   23.40
   4 -10   2  271.97   22.80
  -4  10  -2  332.67   25.70
  -4  10  -2  340.27   25.70
   4 -10  -2  328.77   24.70
  -4  10  -2  323.57   26.70
  -4 -10   2  363.86   24.30
  -5  10   2  155.18   19.00
  -5  10   2  111.69   16.10
   5 -10   2  141.29   17.80
   5 -10   2  124.79   18.30
  -5 -10  -2  126.59   12.40
  -5  10   2  112.49   16.10
   5 -10  -2  136.99   17.60
  -5  10  -2  146.89   18.10
  -5 -10   2  125.49   13.90
  -5  10  -2  171.08   18.90
  -5  10  -2  128.79   18.00
   6 -10   2  283.37   26.70
  -6  10   2  256.47   25.20
  -6 -10  -2  275.07   19.70
   6 -10   2  281.37   26.50
  -6  10   2  253.37   25.70
  -6  10   2  287.97   27.70
  -6  10  -2  294.47   28.40
   6 -10  -2  290.87   26.50
  -6  10  -2  273.37   27.40
  -6  10  -2  293.67   26.70
  -6 -10   2  311.37   22.60
  -7  10   2  185.58   24.40
  -7  10   2  155.68   23.20
   7 -10   2  128.49   22.00
  -7  10   2  141.89   22.50
  -7 -10   2  125.99   15.60
  -7  10  -2  161.38   23.00
  -7  10  -2  135.09   22.60
   7 -10  -2  136.89   22.10
  -7  10  -2   90.89   19.30
  -8  10   2  170.28   26.90
   8 -10   2  191.68   38.90
  -8  10   2  197.08   26.00
  -8  10  -2  165.08   26.60
  -8  10  -2  191.88   25.20
   8 -10  -2  199.38   44.30
   0 -11  -2  311.27   20.40
   0 -11   2  303.87   22.20
   0  11   2  343.07   24.30
   0  11  -2  350.36   26.00
   0 -11  -2  321.67   24.30
   0  11   2  317.27   24.20
   0  11  -2  339.47   25.00
   0  11  -2  347.57   21.30
   0 -11   2  325.27   25.50
  -1 -11  -2 1045.00   54.99
  -1 -11  -2  919.71   49.30
  -1  11   2 1019.20   54.09
  -1  11   2  998.80   54.09
  -1  11   2 1017.80   49.99
   1 -11   2 1007.90   53.49
   1 -11   2  969.10   54.19
   1  11  -2  979.70   54.99
   1 -11  -2 1066.19   54.99
   1 -11  -2 1098.29   57.49
  -1  11  -2 1042.10   54.39
  -1  11  -2 1046.60   57.59
  -1 -11   2 1127.49   58.99
  -1  11  -2 1090.09   58.19
  -1 -11   2 1040.10   55.09
   1  11   2 1058.29   57.49
   2 -11   2  241.78   23.40
  -2 -11  -2  244.38   18.10
   2 -11   2  256.77   22.90
  -2  11   2  258.97   22.50
  -2  11   2  299.57   22.90
  -2  11   2  277.67   19.20
  -2 -11  -2  313.37   24.00
   2  11  -2  271.87   22.50
   2 -11  -2  304.67   24.10
  -2 -11   2  307.37   21.90
  -2  11  -2  284.47   21.20
  -2  11  -2  288.47   24.10
  -2  11  -2  300.87   24.30
   2  11   2  305.77   24.20
  -2 -11   2  337.97   25.40
   2 -11  -2  289.97   24.00
  -3  11   2  592.14   36.10
  -3  11   2  568.54   36.90
   3 -11   2  568.94   35.90
  -3 -11  -2  539.15   34.30
   3  11  -2  556.84   36.50
  -3  11   2  550.14   33.60
   3 -11   2  526.45   36.30
   3 -11  -2  541.55   36.20
  -3  11  -2  601.24   37.80
  -3  11  -2  595.54   37.00
   3  11   2  491.05   34.70
  -3  11  -2  592.84   34.70
   3 -11  -2  562.24   34.20
  -3 -11   2  511.35   34.90
  -4 -11  -2  209.68   17.70
   4 -11   2  220.58   22.30
   4 -11   2  203.68   19.90
  -4  11   2  224.68   20.30
  -4  11   2  221.08   21.30
  -4  11   2  217.88   21.40
   4 -11  -2  261.87   21.30
  -4  11  -2  278.67   24.00
  -4 -11   2  269.37   21.40
  -4  11  -2  255.97   24.10
  -4  11  -2  244.78   22.20
   4 -11  -2  263.87   24.00
  -5  11   2  290.57   26.80
   5 -11   2  319.17   27.60
  -5  11   2  317.17   26.40
   5 -11   2  306.97   26.80
  -5 -11  -2  284.87   20.50
  -5  11   2  244.98   24.20
  -5  11  -2  250.37   24.60
   5 -11  -2  276.87   26.20
  -5  11  -2  317.37   27.90
  -5 -11   2  272.27   21.70
  -5  11  -2  290.87   26.00
   5 -11  -2  268.87   24.40
   6 -11   2  196.78   23.20
  -6  11   2  202.28   23.60
  -6  11   2  212.48   23.70
  -6  11   2  139.09   22.60
   6 -11   2  189.48   22.60
  -6  11  -2  171.48   21.50
  -6  11  -2  168.38   22.90
  -6 -11   2  167.38   17.20
   6 -11  -2  168.38   21.20
   6 -11  -2  156.08   22.30
  -6  11  -2  181.38   21.60
  -7  11   2   65.09   20.90
  -7  11   2  153.68   23.60
  -7  11   2  100.49   19.50
   7 -11   2   92.49   30.50
  -7  11  -2  101.79   19.60
  -7  11  -2  128.49   23.20
  -7  11  -2  171.28   26.00
   7 -11  -2   49.70   35.50
  -8  11   2  133.09   25.40
  -8  11   2  127.49   25.60
   8 -11   2  167.38   55.09
  -8  11  -2  184.98   26.60
  -8  11  -2  127.09   24.80
   0 -12   2   29.70    9.60
   0  12  -2   17.50   11.70
   0 -12  -2    3.50    9.50
   0 -12   2    7.30   12.20
   0  12   2    1.20    8.30
   0  12   2   12.20    9.40
   0  12  -2   10.80   10.50
  -1  12   2  442.16   30.40
   1 -12   2  360.86   28.60
   1 -12   2  417.76   28.10
  -1  12   2  408.76   29.40
  -1 -12  -2  428.76   29.50
   1  12  -2  366.36   29.00
  -1 -12   2  410.56   26.70
  -1  12  -2  425.16   30.60
  -1  12  -2  391.66   26.80
  -1 -12   2  448.16   31.00
   1 -12  -2  418.66   30.30
  -1  12  -2  410.16   30.30
   1  12   2  420.96   29.90
   2  12  -2   28.90   12.40
  -2  12   2   41.70   12.10
  -2  12   2   22.20   10.90
   2 -12   2   17.10   12.00
   2 -12   2   39.10   16.00
  -2  12   2   27.00    8.60
  -2 -12  -2   29.80   11.60
  -2  12  -2   23.00   12.40
   2 -12  -2   24.20   11.10
  -2  12  -2   30.70    9.70
  -2 -12   2   20.20    8.40
   2  12   2   28.40   20.10
   3 -12   2  225.78   22.10
   3  12  -2  216.88   21.50
  -3 -12  -2  213.88   20.50
  -3  12   2  220.08   21.40
  -3  12   2  224.28   22.10
  -3  12   2  192.28   18.30
   3 -12   2  224.28   22.60
  -3  12  -2  248.38   23.20
   3 -12  -2  217.48   22.60
  -3  12  -2  270.27   21.80
  -3  12  -2  248.08   24.00
  -3 -12   2  226.28   22.30
   3  12   2  260.87   22.90
   4 -12   2   85.59   16.20
  -4  12   2   99.59   16.80
  -4 -12  -2   91.39   13.80
  -4  12   2   89.29   15.70
   4 -12   2   96.59   16.90
  -4  12   2   90.39   14.50
  -4 -12   2   69.59   13.70
   4 -12  -2   66.49   15.50
  -4  12  -2   57.09   13.80
  -4  12  -2   70.69   15.20
  -4  12  -2   67.39   12.80
  -5  12   2  120.49   17.80
  -5  12   2   82.19   15.30
   5 -12   2   70.69   17.40
  -5  12   2  107.79   18.60
   5 -12   2   95.09   17.00
  -5 -12  -2  100.49   12.70
  -5  12  -2  133.99   19.70
   5 -12  -2   64.19   15.90
  -5 -12   2   92.39   13.70
  -5  12  -2   87.69   15.90
  -5  12  -2   99.39   17.60
  -6  12   2   37.70   15.10
  -6  12   2   53.79   15.30
   6 -12   2   59.69   17.90
  -6  12   2   12.10   14.80
   6 -12   2   54.29   21.40
  -6  12  -2   29.70   14.10
  -6 -12   2   44.60   15.40
  -6  12  -2   14.80   16.50
  -6  12  -2   48.90   16.50
   6 -12  -2   46.60   16.10
  -7  12   2   25.10   15.40
  -7  12   2   32.90   33.40
  -7  12   2  -18.10   17.40
  -7  12  -2   18.90   16.30
  -7  12  -2   31.60   30.40
   7 -12  -2   -2.60   25.90
  -7  12  -2   49.20   18.70
   0  13   2  146.59   18.20
   0  13   2  134.79   17.90
   0 -13   2  124.79   14.30
   0 -13   2  140.89   18.50
   0 -13  -2  148.39   17.90
   0  13  -2  144.39   18.60
   0  13  -2  176.48   19.80
  -1  13   2  418.66   30.90
  -1 -13  -2  394.36   29.70
  -1  13   2  394.76   30.70
   1 -13   2  364.46   26.90
   1 -13   2  424.26   31.50
   1  13  -2  350.46   29.70
  -1  13  -2  422.16   30.80
  -1  13  -2  395.86   30.60
   1  13   2  334.37   28.00
   1 -13  -2  359.06   29.40
  -1 -13   2  413.66   29.90
  -1 -13   2  363.56   25.30
   2  13  -2  192.68   20.20
  -2  13   2  143.59   19.20
   2 -13   2  172.38   21.00
  -2  13   2  132.79   18.30
  -2 -13  -2  168.48   19.30
  -2  13  -2  121.19   18.10
   2  13   2   97.99   15.50
  -2  13  -2  150.78   18.50
  -2  13  -2  109.69   14.60
  -2 -13   2  122.09   17.30
  -2 -13   2   96.49   12.80
   2 -13  -2  132.09   18.40
  -3  13   2  307.07   26.50
  -3 -13  -2  281.27   26.50
   3 -13   2  271.87   27.20
  -3  13   2  322.57   24.50
   3  13  -2  343.67   28.60
  -3  13   2  313.37   27.70
  -3  13  -2  395.76   31.10
  -3  13  -2  330.17   26.50
  -3  13  -2  402.16   31.70
  -3 -13   2  386.36   30.80
   3 -13  -2  319.17   29.40
  -4  13   2  176.48   19.30
  -4 -13  -2  189.38   19.30
   4 -13   2  172.38   22.50
  -4  13   2  168.38   21.90
  -4  13   2  195.08   21.40
  -4  13  -2  189.98   23.60
   4 -13  -2  182.08   22.50
  -4  13  -2  189.68   20.20
  -4 -13   2  202.88   20.90
  -4  13  -2  182.28   22.10
  -5  13   2   84.39   15.90
  -5  13   2  117.49   19.00
  -5 -13  -2   76.99   12.80
   5 -13   2  117.49   19.70
  -5  13   2   59.79   18.20
  -5  13  -2  121.79   18.60
   5 -13  -2   70.29   18.80
  -5 -13   2   87.29   14.80
  -5  13  -2   66.99   16.60
  -5  13  -2   82.29   19.50
  -6  13   2  130.79   23.80
  -6  13   2  133.79   22.20
  -6  13   2  127.49   20.30
   6 -13  -2  129.19   23.40
  -6  13  -2  112.79   19.60
  -6  13  -2  135.29   23.90
  -6 -13   2   88.29   15.10
  -7  13   2   29.80   16.80
  -7  13   2  -14.70   24.70
  -7  13   2   -1.90   25.80
   7 -13  -2   12.10   26.60
  -7  13  -2   24.90   22.40
  -7  13  -2   25.80   23.10
  -7  13  -2   21.00   20.90
   0  14   2   32.70   12.20
   0  14   2    5.00   10.50
   0 -14  -2   20.10   11.10
   0  14  -2   -1.70   11.00
   0 -14   2   12.50   11.70
   1  14  -2   21.60   11.10
   1 -14   2    4.10   12.60
  -1  14   2   32.50   12.20
  -1  14   2   51.49   14.50
  -1 -14  -2    5.80   11.50
   1 -14  -2   14.60   11.40
   1  14   2   33.60   12.30
  -1  14  -2   12.70   11.70
  -1 -14   2   13.80   11.40
   2  14  -2   27.70   11.70
  -2  14   2   35.50   13.60
   2 -14   2   29.70   13.50
  -2  14   2   43.40   13.40
  -2 -14   2   49.30   13.30
   2 -14  -2   41.30   13.90
  -2  14  -2   60.19   14.50
   2  14   2   32.00   11.50
  -2  14  -2   25.70   13.00
  -3  14   2   59.29   15.60
   3  14  -2   41.60   15.00
  -3  14  -2   74.69   16.50
  -3  14  -2   41.50   11.70
  -3  14  -2   61.29   16.10
  -3 -14   2   43.30   15.10
   4 -14   2  116.09   20.80
  -4  14   2  120.39   20.10
  -4  14   2  125.09   20.00
  -4 -14  -2  131.39   19.20
  -4  14   2  100.29   15.50
   4 -14  -2  167.58   22.60
  -4  14  -2  137.39   21.10
  -4 -14   2   93.99   18.10
  -4  14  -2  125.89   20.80
  -4  14  -2  150.28   18.70
  -5  14   2  140.89   22.90
  -5  14   2   92.39   19.60
  -5  14   2  100.79   17.40
  -5 -14  -2  105.99   15.50
   5 -14   2   89.49   19.50
  -5  14  -2   70.59   16.80
   5 -14  -2   89.19   18.70
  -5  14  -2   76.39   17.60
  -5  14  -2  136.09   22.70
  -5 -14   2  110.09   17.10
  -6  14   2  131.39   21.10
   6 -14   2  156.78   26.10
  -6  14   2  157.58   27.30
  -6  14   2   98.69   20.70
  -6  14  -2  108.09   22.30
  -6  14  -2  155.98   26.40
   6 -14  -2  132.99   22.60
  -6  14  -2   84.59   19.80
  -7  14   2   83.59   22.50
  -7  14   2   77.59   23.40
  -7  14   2   78.69   19.60
  -7  14  -2   53.99   20.50
  -7  14  -2  100.19   41.20
   7 -14  -2   56.39   31.30
  -7  14  -2   30.70   20.20
   0 -15  -2 1170.78   67.89
   0  15   2 1247.48   69.39
   0  15   2 1259.67   69.69
   0 -15   2 1073.99   67.09
   0  15  -2 1171.88   69.19
   1 -15   2   12.20   14.40
  -1 -15  -2   -0.30   11.80
  -1  15   2  -23.40   13.10
  -1  15   2    9.90   12.90
   1  15  -2    2.30   11.40
  -1  15  -2   27.30   13.00
  -1 -15   2   -1.40   12.20
   1 -15  -2   -7.40   12.70
   1  15   2  -17.20   12.80
  -1  15  -2   -2.40   13.50
   2 -15   2 1330.17   77.09
  -2 -15  -2 1392.66   74.19
   2  15  -2 1294.17   74.09
  -2  15   2 1435.16   77.99
  -2  15   2 1310.97   75.99
   2 -15  -2 1323.17   77.69
  -2  15  -2 1403.96   78.49
   2  15   2 1386.76   76.39
  -2 -15   2 1394.56   75.89
  -2  15  -2 1425.66   79.09
  -3 -15  -2   29.50   14.60
   3 -15   2   13.00   15.40
  -3  15   2    9.40   13.40
  -3 -15   2   24.80   13.30
  -3  15  -2   22.30   14.70
   3 -15  -2  -24.30   15.50
  -3  15  -2   14.40   15.10
   4 -15   2  784.52   54.59
  -4  15   2  811.52   54.49
  -4 -15  -2  862.51   54.19
  -4  15   2  782.72   52.69
   4 -15  -2  740.63   50.59
  -4  15  -2  719.83   50.29
  -4 -15   2  711.73   50.69
  -4  15  -2  725.23   50.99
  -5  15   2    9.30   14.40
   5 -15   2  -37.30   17.70
  -5  15   2    4.50   15.30
  -5 -15   2   37.80   15.80
   5 -15  -2    8.10   16.90
  -5  15  -2    1.60   17.50
  -5  15  -2   -1.50   13.60
  -5  15  -2   15.60   13.40
  -6  15   2  201.28   26.30
  -6  15   2  282.47   33.20
  -6  15   2  270.47   30.60
   6 -15   2  186.48   35.90
   6 -15  -2  293.87   32.80
  -6  15  -2  277.57   34.30
  -6  15  -2  381.66   37.90
  -6  15  -2  249.58   31.70
   0 -16   2   39.90   17.10
   0 -16  -2   51.29   16.20
   0  16  -2   29.60   14.60
   0  16   2   60.09   17.90
  -1  16   2   14.60   18.40
  -1 -16  -2   -2.60   12.70
   1 -16   2   43.60   16.80
  -1  16   2    3.30   13.00
   1  16  -2   -8.90   13.00
   1  16   2   31.00   14.00
  -1  16  -2    4.70   14.20
  -1  16  -2    5.10   13.30
  -1 -16   2   10.40   12.70
   1 -16  -2   12.80   15.90
   2  16  -2   58.19   14.50
  -2  16   2   42.70   16.40
  -2  16   2   65.59   17.30
   2 -16   2   19.90   15.10
  -2 -16  -2   79.59   16.60
   2 -16  -2   28.30   15.70
  -2  16  -2   22.40   15.30
  -2  16  -2   23.20   16.00
  -2 -16   2   40.50   13.00
   2  16   2   43.40   16.40
   3 -16   2   96.69   21.20
  -3  16   2   66.49   18.00
  -3 -16  -2  129.89   19.70
  -3  16   2  105.59   19.40
  -3 -16   2  108.49   19.10
  -3  16  -2  110.89   21.80
  -3  16  -2   91.39   20.60
   3 -16  -2   99.89   21.30
  -4 -16  -2   27.60   19.30
   4 -16   2   38.50   19.10
  -4  16   2   81.49   19.80
  -4  16   2   14.40   15.80
  -4  16  -2   11.70   18.70
   4 -16  -2   67.09   19.30
  -4  16  -2   20.60   17.90
  -4 -16   2   39.60   19.50
  -5  16   2   32.10   18.80
   5 -16   2   61.29   20.70
  -5  16   2   43.70   18.10
  -5  16  -2   39.40   19.50
  -5 -16   2   89.99   28.70
  -5  16  -2   54.39   18.50
   5 -16  -2   55.09   19.50
  -6  16   2   24.70   47.70
   6 -16   2   15.50   29.70
  -6  16   2   30.40   20.40
  -6  16  -2   29.00   23.90
   6 -16  -2    6.80   33.50
  -6  16  -2   47.20   32.00
   0 -17  -2  -10.90   15.60
   0  17  -2  -13.20   16.30
   0 -17   2  -28.60   15.40
   0  17   2   -7.70   15.90
   1  17  -2   24.40   15.70
  -1  17   2   16.50   16.00
  -1 -17  -2  -32.20   16.30
   1 -17   2    5.10   15.30
  -1  17  -2   14.10   17.70
  -1  17  -2    2.80   14.60
  -1 -17   2  -20.30   13.20
   1  17   2   16.30   16.00
   1 -17  -2   -6.90   18.00
  -2  17   2    7.50   15.60
  -2 -17  -2    9.70   12.40
   2  17  -2   -0.10   13.80
  -2  17   2   -5.50   20.20
   2 -17   2   13.30   15.50
  -2  17  -2    9.80   16.00
  -2 -17   2   27.20   14.00
   2 -17  -2  -31.00   16.60
  -2  17  -2  -13.60   15.50
   3 -17   2   17.30   17.50
  -3 -17  -2   38.80   18.10
  -3  17   2   -1.50   14.50
  -3  17   2    0.50   20.40
  -3 -17   2   -2.70   13.50
   3 -17  -2   30.20   19.10
  -3  17  -2   -9.60   17.40
  -3  17  -2    8.80   16.20
   4 -17   2    3.70   19.50
  -4  17   2  -19.50   18.50
  -4  17   2  -31.00   17.40
  -4 -17  -2    6.40   17.10
  -4 -17   2   38.80   20.20
  -4  17  -2   17.80   23.10
   4 -17  -2  -13.80   16.70
  -4  17  -2   -6.60   19.50
  -5  17   2   -6.20   20.40
   5 -17   2   44.80   23.90
  -5 -17   2  -10.30   36.40
  -5  17  -2   17.60   20.50
  -5  17  -2    0.70   21.00
   5 -17  -2    9.50   18.40
   0 -18   2   10.80   15.60
   0  18   2   -6.80   17.30
   0  18  -2   14.10   16.00
   0 -18  -2   16.70   16.90
  -1 -18  -2   96.09   19.20
   1  18  -2   58.89   18.10
   1 -18   2   88.69   22.80
  -1  18   2   44.10   18.50
  -1 -18   2   62.59   17.30
   1 -18  -2   75.79   20.70
  -1  18  -2   46.00   20.70
   1  18   2   74.89   20.20
  -2  18   2   12.50   27.40
  -2 -18  -2   24.70   15.90
  -2  18   2  -23.10   19.90
   2  18  -2   -2.90   38.20
   2 -18   2   -6.80   18.30
   2 -18  -2   -6.40   19.00
  -2  18  -2   22.20   26.80
  -2  18  -2   30.60   20.90
  -3  18   2   44.10   29.80
   3 -18   2   89.99   23.40
  -3  18   2  122.19   25.20
  -3 -18  -2  113.59   21.20
  -3  18  -2   69.89   21.70
  -3  18  -2   29.80   19.20
  -3 -18   2   58.19   18.00
   3 -18  -2   41.30   21.00
   4 -18   2   32.40   21.10
  -4  18   2  -18.50   20.10
  -4 -18  -2   13.70   28.50
  -4  18   2    0.10   19.40
   4 -18  -2   30.60   19.60
  -4  18  -2   33.30   27.70
  -4  18  -2   43.50   21.60
  -4 -18   2  -16.80   24.20
   0 -19  -2  140.39   25.40
   0  19   2  145.09   28.20
   0 -19   2  195.78   27.80
   0  19  -2  157.58   30.90
   1  19  -2  300.37   33.60
  -1 -19  -2  405.06   35.70
   1 -19   2  367.26   39.00
  -1  19   2  318.67   37.40
   1  19   2  327.87   35.80
   1 -19  -2  383.46   39.10
  -1  19  -2  339.97   38.70
  -1 -19   2  379.66   34.50
  -2  19   2  150.98   27.00
   2 -19   2   91.29   25.90
  -2 -19  -2  176.38   23.20
   2 -19  -2  111.89   25.10
  -2 -19   2  132.09   21.40
  -2  19  -2   86.89   25.30
  -2  19  -2  107.19   26.70
   3 -19   2  201.18   32.40
  -3  19   2  227.28   31.80
  -3 -19  -2  277.37   29.30
  -3  19   2  228.28   41.20
  -3  19  -2  266.07   35.20
  -3  19  -2  298.57   37.20
  -3 -19   2  268.07   37.00
   3 -19  -2  284.37   35.70
   4 -19   2  105.49   25.70
  -4  19   2   83.09   28.20
  -4  19   2   25.70   26.80
   4 -19  -2   69.09   33.20
  -4 -19   2   59.39   27.50
  -4  19  -2   74.89   25.90
   0  20   2  -37.20   39.50
   0 -20  -2   28.50   20.70
   0 -20   2    2.70   18.90
   0  20  -2  -24.90   30.00
   1  20  -2   14.10   28.00
  -1 -20  -2  -10.00   21.40
   1 -20   2    1.80   20.60
  -1  20   2  -36.30   23.00
  -1 -20   2   -2.90   20.80
   1 -20  -2  -20.60   20.90
  -1  20  -2  -33.70   47.20
  -2  20   2   23.30   28.30
  -2 -20  -2  -11.70   32.60
   2 -20   2   25.20   24.10
  -2  20  -2   44.00   42.10
  -2 -20   2   10.30   24.30
   2 -20  -2   25.30   21.00
  -1   0  -3 1235.28   57.89
  -1   0   3 1387.56   58.89
  -1   0  -3 1318.87   57.99
  -1   0   3 1331.37   58.89
  -1   0  -3 1343.87   58.99
  -2   0   3  132.39    8.50
  -2   0  -3  141.29    7.90
  -2   0  -3  151.68    9.50
  -2   0   3  149.19    9.10
  -2   0  -3  149.69    8.30
  -3   0  -3 1654.23   72.09
  -3   0  -3 1515.55   71.39
  -3   0   3 1545.15   72.99
  -3   0   3 1582.24   72.79
  -3   0  -3 1659.13   74.19
  -4   0  -3  254.97   15.20
  -4   0   3  285.97   18.70
  -4   0  -3  272.77   18.40
  -4   0   3  266.77   16.70
  -4   0  -3  256.17   16.00
  -4   0   3  266.97   17.10
  -5   0  -3  651.03   34.70
  -5   0   3  678.83   35.30
  -5   0   3  723.93   38.80
  -5   0  -3  552.44   33.10
  -5   0  -3  696.63   38.40
  -5   0   3  660.73   35.70
  -6   0   3  302.47   25.10
  -6   0  -3  323.87   25.40
  -6   0   3  306.57   21.90
  -6   0  -3  370.86   22.80
  -6   0   3  346.67   23.70
  -7   0  -3  319.97   28.50
  -7   0   3  347.67   29.10
  -7   0  -3  315.97   23.80
  -7   0   3  378.66   26.30
  -8   0  -3  130.89   21.70
  -8   0   3  170.08   19.80
  -8   0   3  162.68   22.70
  -8   0  -3  174.78   18.70
  -9   0   3  164.98   27.20
  -9   0   3  140.89   20.80
  -9   0  -3  204.28   28.80
   1  -1   3 1473.65   60.59
  -1  -1  -3 1315.27   59.39
  -1   1   3 1369.46   59.89
  -1  -1  -3 1214.48   58.39
  -1   1   3 1342.17   59.79
  -1   1  -3 1069.39   50.39
  -1   1  -3 1021.80   49.80
  -1   1  -3 1141.69   49.90
  -1  -1   3 1173.48   51.79
  -1  -1   3 1124.09   56.59
  -1  -1   3 1189.58   50.59
  -2  -1  -3   78.09    5.20
  -2   1   3   80.89    6.50
  -2  -1  -3   85.39    6.50
  -2   1   3   83.89    6.50
  -2   1  -3  126.29    8.50
  -2   1  -3  101.39    7.00
  -2  -1   3  104.09    7.30
  -2  -1   3  114.89    7.90
  -2   1  -3  115.09    7.40
  -3   1   3 1332.17   60.59
  -3  -1  -3 1257.37   58.89
  -3   1   3 1358.06   61.89
  -3  -1  -3 1242.98   60.59
  -3   1   3 1286.37   60.39
  -3   1  -3 1305.47   60.89
  -3   1  -3 1299.97   59.09
  -3  -1   3 1322.67   59.49
  -3  -1   3 1183.58   58.69
  -3   1  -3 1281.87   58.79
  -4  -1  -3   44.60    5.20
  -4   1   3   50.99    7.00
  -4   1   3   39.30    7.60
  -4  -1  -3   50.99    7.60
  -4   1   3   53.99    7.00
  -4  -1  -3   49.50    6.10
  -4   1  -3   39.50    8.00
  -4   1  -3   48.50    6.40
  -4  -1   3   37.40    5.70
  -4   1  -3   33.70    5.20
  -4  -1   3   25.80    6.70
  -4  -1   3   49.90    7.10
  -5  -1  -3  385.06   22.00
  -5   1   3  372.16   23.00
  -5   1   3  356.26   23.30
  -5  -1  -3  413.36   25.50
  -5   1   3  389.96   25.80
  -5  -1  -3  322.97   20.10
  -5   1  -3  394.86   23.60
  -5   1  -3  446.76   25.20
  -5   1  -3  426.26   27.60
  -5  -1   3  399.36   24.10
  -5  -1   3  399.16   25.00
  -5  -1   3  452.05   28.00
  -6   1   3  116.29   12.70
  -6  -1  -3  134.49   12.80
  -6   1   3  105.79   13.40
  -6  -1  -3  127.19   15.60
  -6   1   3  150.18   17.30
  -6   1  -3  117.69   15.40
  -6   1  -3  129.09   13.40
  -6  -1   3  134.79   14.00
  -6  -1   3  110.99   15.60
  -7   1   3  106.09   15.20
  -7  -1  -3   96.49   16.30
  -7  -1  -3  124.39   13.80
  -7   1   3   93.89   16.70
  -7   1  -3   80.69   16.60
  -7  -1   3   98.19   14.10
  -7   1  -3  101.99   13.30
  -7  -1   3  100.19   16.20
  -8   1   3   53.89   13.90
  -8   1   3   77.19   17.90
  -8  -1  -3   33.50   10.80
  -8  -1  -3   57.79   17.00
  -8   1  -3   63.09   13.60
  -8   1  -3   87.49   19.00
  -8  -1   3   29.50   16.80
  -8  -1   3   59.09   14.70
   9  -1   3   19.20   20.00
  -9  -1  -3   -5.00   21.50
  -9   1   3   31.70   18.80
  -9   1   3   30.00   15.90
  -9   1  -3   15.00   16.00
  -9   1  -3   17.00   20.00
  -9  -1   3   14.20   22.30
  -9  -1   3   13.10   14.20
   0   2  -3  740.23   34.90
   0   2  -3  730.83   34.90
   0  -2   3  699.23   34.70
   0  -2   3  763.22   37.20
   0   2   3  752.22   33.60
   0   2  -3  747.03   35.10
   0   2   3  758.12   33.40
  -1   2   3 4663.53  186.08
  -1   2   3 4266.87  186.08
  -1  -2  -3 3803.22  185.78
  -1  -2  -3 4033.00  187.58
   1  -2   3 4495.85  186.58
  -1  -2   3 4545.65  183.48
  -1   2  -3 4168.38  183.48
  -1   2  -3 3980.70  183.28
  -1  -2   3 3968.60  183.28
  -1   2  -3 4287.27  183.18
  -2   2   3  402.16   20.40
  -2  -2  -3  401.26   18.60
  -2   2   3  376.26   20.20
  -2  -2  -3  374.96   19.50
  -2  -2   3  401.86   20.30
  -2  -2   3  381.76   20.40
  -2   2  -3  391.46   20.60
  -2   2  -3  414.46   20.70
  -2   2  -3  441.36   22.10
  -3   2   3 1912.91   86.89
  -3  -2  -3 1975.00   87.09
  -3  -2  -3 1905.61   84.99
  -3   2   3 1880.41   87.99
  -3   2   3 1828.92   86.69
  -3  -2   3 1816.52   79.19
  -3   2  -3 1708.63   80.49
  -3  -2   3 1495.55   78.09
  -3   2  -3 1784.02   79.09
  -3   2  -3 1856.71   79.39
  -4   2   3  663.03   34.80
  -4  -2  -3  605.74   34.40
  -4  -2  -3  668.03   32.70
  -4   2   3  675.43   36.50
  -4   2   3  682.03   34.90
  -4   2  -3  580.54   33.20
  -4  -2   3  604.94   31.40
  -4   2  -3  656.43   31.90
  -4   2  -3  554.24   30.70
  -4  -2   3  588.54   30.40
  -5   2   3 1330.07   65.89
  -5   2   3 1273.87   67.69
  -5  -2  -3 1374.76   67.09
  -5   2   3 1328.67   65.69
  -5  -2  -3 1357.56   63.69
  -5   2  -3 1153.08   60.39
  -5   2  -3 1059.99   56.29
  -5   2  -3 1205.38   57.89
  -5  -2   3 1252.77   57.99
  -5  -2   3 1243.78   60.39
  -5  -2   3 1074.99   55.99
  -6  -2  -3  339.87   21.90
  -6   2   3  333.87   24.30
  -6  -2  -3  349.07   25.50
  -6   2   3  335.17   26.50
  -6   2   3  342.37   23.90
  -6  -2   3  388.46   27.70
  -6   2  -3  344.57   27.70
  -6   2  -3  386.16   25.20
  -6  -2   3  404.56   25.40
  -7   2   3  631.74   38.90
  -7  -2  -3  647.94   42.10
  -7   2   3  565.84   41.00
  -7  -2  -3  626.94   36.00
  -7  -2   3  588.04   39.10
  -7  -2   3  569.54   35.50
  -7   2  -3  549.45   40.40
  -7   2  -3  566.54   35.00
  -8  -2  -3  284.67   22.10
  -8  -2  -3  260.47   27.80
  -8   2   3  279.87   25.60
   8  -2   3  205.08   27.10
  -8   2   3  227.48   27.50
  -8   2  -3  299.27   30.40
  -8  -2   3  277.67   28.70
  -8   2  -3  265.67   24.40
  -8  -2   3  314.27   25.20
  -9  -2  -3  255.87   31.70
  -9   2   3  216.78   24.70
   9  -2   3  212.78   30.50
  -9   2   3  251.27   31.60
  -9  -2   3  218.48   24.10
  -9   2  -3  223.38   24.10
  -9  -2   3  207.78   30.20
  -9   2  -3  261.37   31.60
   0   3   3 5327.27  240.68
   0  -3   3 6197.68  242.68
   0   3  -3 5855.01  242.48
   0   3   3 5796.92  240.68
   0   3  -3 5580.14  242.18
   0  -3  -3 5302.77  242.28
   0   3  -3 5044.10  241.68
   0  -3   3 5091.49  243.48
   1   3  -3   93.49    7.50
  -1  -3  -3   78.09    5.90
  -1   3   3   96.09    7.00
  -1  -3  -3   71.69    4.20
  -1   3   3   80.19    6.10
  -1   3   3   85.69    6.60
   1  -3   3   79.29    6.70
   1  -3   3   89.19    6.90
  -1  -3   3  115.09    8.10
   1  -3  -3  127.49    7.40
  -1   3  -3  133.99    8.40
  -1   3  -3  123.89    8.70
  -1  -3   3  137.59    9.00
   1   3   3  123.49    7.50
  -1   3  -3  116.79    8.20
  -2  -3  -3 2592.14  122.49
  -2   3   3 2796.02  124.19
  -2   3   3 2788.02  124.59
  -2   3   3 2755.42  124.49
  -2  -3  -3 2863.11  122.29
   2  -3   3 2907.91  125.29
  -2   3  -3 2682.63  116.09
  -2   3  -3 2544.05  116.69
  -2  -3   3 2599.64  115.79
  -2   3  -3 2560.94  116.09
   3  -3   3  234.08   15.60
  -3  -3  -3  218.68   13.80
  -3   3   3  206.28   14.60
  -3   3   3  241.88   15.90
  -3  -3  -3  225.38   12.70
  -3   3   3  218.68   14.80
  -3   3  -3  191.78   13.30
  -3   3  -3  199.28   13.30
  -3   3  -3  204.38   14.80
  -3  -3   3  208.98   13.20
  -3  -3   3  202.88   12.60
  -4   3   3 1305.07   64.09
  -4  -3  -3 1346.37   63.99
  -4  -3  -3 1374.66   61.79
  -4   3   3 1239.38   64.99
  -4   3   3 1372.46   64.39
  -4  -3   3 1362.86   62.99
  -4  -3   3 1226.88   61.59
  -4   3  -3 1380.96   65.89
  -4   3  -3 1400.56   63.59
  -4   3  -3 1245.88   62.89
  -5   3   3  124.79   12.90
  -5  -3  -3  143.29   14.00
  -5  -3  -3  133.79   11.00
  -5   3   3  151.68   16.00
  -5   3   3  127.49   13.10
  -5   3  -3   93.69   11.20
  -5   3  -3  109.59   14.20
  -5  -3   3  121.29   11.30
  -5   3  -3   87.49   10.30
  -5  -3   3  116.59   13.30
  -5  -3   3   99.49    9.90
  -6  -3  -3  512.25   29.00
  -6   3   3  478.95   31.30
  -6   3   3  507.05   32.30
  -6  -3  -3  534.85   33.20
  -6   3   3  486.15   34.30
  -6   3  -3  518.95   33.80
  -6   3  -3  460.25   29.70
  -6  -3   3  478.65   31.80
  -6  -3   3  513.45   29.40
  -6   3  -3  421.26   28.80
   7  -3   3  205.98   22.80
  -7   3   3  172.48   20.70
  -7   3   3  200.58   20.30
  -7  -3  -3  170.68   20.30
  -7  -3  -3  185.08   16.20
  -7   3  -3  218.58   19.70
  -7  -3   3  171.38   17.20
  -7   3  -3  176.78   21.30
  -7  -3   3  212.98   21.80
  -8  -3  -3   55.39   11.80
  -8   3   3   63.29   18.60
  -8   3   3   20.90   12.40
   8  -3   3   30.80   16.70
  -8  -3  -3    5.60   14.40
  -8   3  -3   40.20   13.90
  -8  -3   3   49.40   13.10
  -8  -3   3   56.09   16.50
  -8   3  -3    7.80   15.70
  -9   3   3   67.29   21.80
   9  -3   3  118.49   25.10
  -9   3   3  105.19   20.00
  -9  -3   3  118.59   24.70
  -9  -3   3  133.09   19.40
   9  -3  -3  159.48   27.70
  -9   3  -3  120.49   25.80
  -9   3  -3  151.08   26.40
   0   4   3    9.90    1.60
   0  -4  -3   10.40    3.40
   0   4  -3   20.30    4.50
   0   4  -3    7.60    4.60
   0   4   3   11.80    2.90
   0  -4   3    9.40    4.70
   0   4   3   16.10    3.30
   0  -4   3   11.20    5.20
   0   4  -3    5.40    4.40
   1  -4   3 2476.65  113.89
  -1  -4  -3 2497.95  113.49
  -1   4   3 2687.73  113.69
   1  -4   3 2631.04  113.99
  -1   4   3 2357.26  112.29
  -1   4   3 2517.35  113.79
   1   4  -3 2634.64  114.79
  -1  -4   3 2224.68   99.99
   1  -4  -3 2271.37   98.79
   1   4   3 2306.87   99.39
  -1   4  -3 2167.58  100.39
  -1   4  -3 2207.18  100.09
  -1   4  -3 2117.79   99.49
  -1  -4   3 2287.27  100.99
   2  -4   3  113.69    9.80
  -2  -4  -3  106.59    7.80
  -2  -4  -3   92.49    6.60
  -2   4   3  102.09    9.10
  -2   4   3  101.79    9.00
  -2   4   3  114.69    9.40
  -2   4  -3  103.49    8.80
  -2   4  -3   84.49    8.40
  -2  -4   3  107.49    9.20
   2   4   3   91.09    7.10
  -2  -4   3   92.49    9.00
  -2   4  -3  104.19    9.40
  -3  -4  -3 1529.35   73.09
  -3   4   3 1618.84   75.69
  -3   4   3 1642.44   75.19
   3  -4   3 1549.05   75.69
  -3   4   3 1595.14   75.09
  -3  -4  -3 1661.83   72.49
  -3   4  -3 1821.52   80.59
  -3   4  -3 1726.03   81.49
  -3  -4   3 1623.24   78.79
  -3   4  -3 1758.62   80.69
  -3  -4   3 1724.73   79.59
   4  -4   3   78.29   10.70
  -4   4   3   79.29   10.30
  -4  -4  -3   85.29    9.30
  -4   4   3   77.09   10.60
  -4  -4  -3  101.29    8.10
  -4   4   3  102.19   10.60
  -4   4  -3   93.99   10.00
  -4   4  -3   92.89    9.60
  -4  -4   3   80.69    9.10
  -4  -4   3   71.79    7.50
  -4   4  -3  107.59   12.20
   5  -4   3 1163.48   62.49
  -5  -4  -3 1293.37   61.39
  -5  -4  -3 1208.98   57.49
  -5   4   3 1171.58   60.69
  -5   4   3 1227.78   62.99
  -5   4   3 1137.59   60.69
  -5   4  -3 1338.67   64.19
  -5  -4   3 1111.49   60.39
  -5  -4   3 1336.97   64.89
  -5  -4   3 1338.07   62.89
  -5   4  -3 1324.37   66.79
  -5   4  -3 1249.68   63.79
  -6   4   3   79.49   12.50
  -6   4   3   69.69   12.10
  -6  -4  -3   85.69    9.90
  -6   4   3   73.59   14.60
   6  -4   3   77.39   14.00
  -6  -4  -3   84.59   13.30
  -6  -4   3   75.49   10.70
  -6   4  -3   68.19   11.30
  -6   4  -3   61.49   10.80
  -6  -4   3   80.19   12.90
  -6   4  -3   56.59   13.60
  -7   4   3  497.85   35.40
  -7  -4  -3  550.14   37.10
   7  -4   3  469.25   38.20
  -7  -4  -3  564.24   31.80
  -7   4   3  546.25   38.60
  -7  -4   3  535.35   38.50
  -7   4  -3  561.74   36.60
  -7   4  -3  594.54   41.80
  -7  -4   3  600.04   35.50
  -8   4   3   28.00   14.10
   8  -4   3  -21.40   16.70
  -8   4   3   36.10   16.80
  -8   4  -3   19.60   13.40
  -8   4  -3   44.00   17.20
  -8  -4   3   15.80   15.40
  -8  -4   3   35.10   12.30
   8  -4  -3   13.80   14.60
   9  -4   3  227.38   31.90
  -9   4   3  254.47   31.50
  -9   4   3  270.57   28.20
  -9   4  -3  212.18   25.40
   9  -4  -3  303.37   35.20
  -9   4  -3  262.87   32.40
   0  -5   3 1067.79   56.69
   0  -5   3 1260.97   57.39
   0   5   3 1081.09   52.59
   0   5  -3 1197.78   56.69
   0  -5  -3 1225.58   55.29
   0   5   3 1131.79   54.99
   0   5  -3 1245.08   57.19
   0   5  -3 1321.17   56.89
   0   5   3 1168.28   54.99
   0  -5  -3 1173.78   54.19
   1  -5   3   13.10    4.90
  -1  -5  -3   16.30    3.40
  -1   5   3   14.70    5.00
   1  -5   3    9.20   13.10
  -1   5   3   14.90    5.30
   1   5  -3   13.10    5.40
  -1  -5  -3   19.70    5.00
  -1   5   3    8.50    3.70
  -1   5  -3   18.30    4.20
  -1  -5   3   17.60    6.00
   1   5   3    8.20    3.50
   1   5   3   11.80    4.90
  -1   5  -3   18.30    4.90
  -1  -5   3   10.40    5.40
  -1   5  -3   24.80    5.40
   1  -5  -3    8.40    3.40
  -2   5   3  636.24   31.20
  -2   5   3  552.94   30.90
   2  -5   3  615.34   31.50
  -2   5   3  555.74   30.10
  -2  -5  -3  596.24   29.40
  -2  -5   3  645.24   31.90
  -2   5  -3  570.14   31.20
   2   5   3  572.84   30.10
  -2   5  -3  618.34   32.10
  -2  -5   3  596.64   31.20
   2  -5  -3  610.04   30.60
  -2   5  -3  619.24   31.80
  -3   5   3   21.70    6.80
  -3  -5  -3   22.70    4.20
   3  -5   3   27.50    6.30
  -3  -5  -3   20.30    8.90
  -3   5   3   32.00    7.10
  -3  -5  -3    9.80   39.50
  -3   5   3   36.90    6.80
  -3  -5   3   22.50   15.10
   3  -5  -3   17.30    5.40
  -3   5  -3   18.50    5.80
  -3  -5   3   11.60    8.00
  -3   5  -3   11.80    6.40
  -3   5  -3   12.60    5.40
   4  -5   3  285.27   21.10
  -4   5   3  295.47   20.70
  -4  -5  -3  297.27   18.60
  -4   5   3  296.67   20.20
  -4  -5  -3  306.57   17.40
  -4   5   3  277.77   19.90
  -4   5  -3  302.57   19.50
  -4  -5   3  293.67   18.40
  -4   5  -3  290.07   21.20
  -4  -5   3  247.08   16.90
  -4   5  -3  299.17   20.00
   5  -5   3   -4.10    8.30
  -5  -5  -3    9.10    7.10
  -5   5   3   -2.30    7.20
  -5   5   3   12.70    8.80
  -5  -5  -3   -4.10    4.90
  -5  -5   3    8.80    7.90
  -5   5  -3    2.50    6.50
  -5   5  -3   11.00    9.00
  -5  -5   3   -8.70    6.50
  -5   5  -3    7.70    6.90
  -6   5   3   22.60   11.50
   6  -5   3    1.50   10.10
  -6  -5  -3   21.10    6.80
  -6   5   3   16.50    9.70
  -6   5   3   24.20    9.90
  -6  -5  -3   17.30    8.40
  -6   5  -3   51.89   12.80
  -6   5  -3   11.20    9.70
  -6   5  -3   15.90    9.40
  -6  -5   3   36.60    8.50
  -6  -5   3   21.70   10.20
  -7   5   3    0.90   10.50
  -7  -5  -3   -5.80    8.90
  -7   5   3   -1.80   11.00
  -7   5   3    3.40   12.50
   7  -5   3   -5.60   13.60
  -7  -5   3   18.00    9.20
  -7  -5   3    4.70   11.90
  -7   5  -3   15.80   12.60
   7  -5  -3   21.80   13.60
  -7   5  -3   12.50   10.70
  -8   5   3   20.30   13.30
  -8   5   3    4.30   15.10
   8  -5   3   18.90   16.30
   8  -5  -3    8.20   16.30
  -8   5  -3  -30.70   16.10
  -8  -5   3   -1.20   12.00
  -8   5  -3  -29.70   14.00
  -9   5   3   27.20   20.70
   9  -5   3  -26.90   25.70
  -9   5   3  -11.20   19.30
  -9   5  -3   23.00   25.80
  -9   5  -3  -19.20   18.90
   0  -6  -3 1686.43   73.89
   0   6   3 1660.23   73.99
   0   6   3 1492.95   70.59
   0   6  -3 1563.24   75.19
   0   6   3 1598.34   73.49
   0   6  -3 1577.94   74.99
   0  -6   3 1529.55   75.29
   0  -6  -3 1619.14   72.29
   0   6  -3 1605.44   74.29
   0  -6   3 1542.55   75.09
  -1  -6  -3  818.42   40.10
  -1   6   3  742.13   37.00
  -1   6   3  779.72   39.30
  -1  -6  -3  776.12   36.70
   1  -6   3  782.02   39.80
   1   6  -3  730.73   40.10
   1  -6   3  762.02   39.50
  -1   6   3  812.62   39.20
  -1  -6   3  699.23   37.50
  -1   6  -3  679.23   36.50
  -1   6  -3  707.33   36.30
   1  -6  -3  649.14   34.30
  -1   6  -3  673.43   35.10
   1   6   3  656.33   35.30
  -1  -6   3  787.92   37.10
   1   6   3  819.32   37.90
  -2  -6  -3 1566.24   74.79
   2  -6   3 1625.34   76.39
   2   6  -3 1668.33   77.39
  -2   6   3 1596.94   75.09
   2  -6   3 1636.34   76.79
  -2   6   3 1613.64   76.39
  -2   6   3 1616.54   76.09
  -2  -6   3 1495.75   69.49
   2   6   3 1315.27   68.69
  -2   6  -3 1481.05   70.19
  -2   6  -3 1480.45   69.69
  -2   6  -3 1435.26   70.39
   2  -6  -3 1473.25   68.59
  -2  -6   3 1630.54   70.89
   3  -6   3  498.65   28.80
  -3   6   3  491.65   28.30
  -3  -6  -3  537.95   25.80
  -3   6   3  480.35   28.00
  -3  -6  -3  423.86   24.00
  -3   6   3  477.55   27.60
   3  -6  -3  495.65   27.60
  -3   6  -3  469.95   28.30
  -3   6  -3  507.85   28.60
  -3  -6   3  503.15   27.50
  -3   6  -3  474.15   28.10
  -4  -6  -3  674.63   36.00
  -4   6   3  714.83   39.10
  -4   6   3  692.13   39.50
  -4  -6  -3  721.53   35.60
   4  -6   3  732.93   40.40
  -4   6   3  743.83   39.90
   4  -6  -3  674.13   37.50
  -4   6  -3  712.13   38.20
  -4  -6   3  616.54   37.10
  -4   6  -3  676.93   38.70
  -4  -6   3  669.43   35.60
  -4   6  -3  704.23   37.80
  -5   6   3  391.96   28.10
  -5  -6  -3  406.16   25.00
  -5   6   3  376.26   26.70
  -5   6   3  428.36   27.70
  -5  -6  -3  448.76   23.70
   5  -6   3  373.96   27.60
  -5   6  -3  421.06   28.50
   5  -6  -3  415.06   29.00
  -5  -6   3  454.95   27.80
  -5   6  -3  438.76   30.40
  -5  -6   3  487.45   27.20
  -5   6  -3  403.36   27.70
  -6   6   3  465.45   33.80
   6  -6   3  471.35   33.90
  -6   6   3  444.56   31.20
  -6   6   3  438.76   31.50
  -6  -6  -3  469.75   26.90
  -6  -6   3  467.65   28.50
  -6   6  -3  454.75   33.60
  -6  -6   3  465.15   30.70
   6  -6  -3  450.55   33.20
  -6   6  -3  457.15   30.90
  -6   6  -3  421.76   30.60
  -7   6   3  364.76   29.50
   7  -6   3  370.06   31.90
  -7   6   3  372.76   32.60
  -7   6   3  359.26   30.20
  -7   6  -3  362.86   29.70
  -7   6  -3  460.85   35.00
  -7  -6   3  393.06   26.90
   7  -6  -3  386.46   33.00
  -8   6   3  110.09   20.20
  -8   6   3  148.19   24.20
   8  -6   3  130.79   22.80
  -8  -6   3  178.68   18.70
   8  -6  -3  215.88   27.70
  -8   6  -3  178.68   26.10
  -9   6   3  136.59   26.60
   9  -6   3  145.69   29.30
  -9   6   3   96.79   23.50
   9  -6  -3  214.38   32.10
  -9   6  -3  158.38   34.90
  -9   6  -3  169.38   28.90
   0  -7  -3  463.95   24.40
   0   7   3  481.85   26.30
   0  -7   3  440.26   27.30
   0   7  -3  473.45   26.20
   0  -7   3  460.75   27.40
   0   7   3  466.85   22.90
   0   7  -3  458.45   27.20
   0   7  -3  464.95   27.30
   0  -7  -3  487.05   26.30
   0   7   3  472.15   26.10
   1  -7   3 1587.64   77.39
  -1   7   3 1514.15   72.49
  -1   7   3 1662.93   75.19
  -1  -7  -3 1500.65   72.39
  -1  -7  -3 1752.92   76.99
   1  -7   3 1535.55   75.79
   1   7  -3 1602.54   76.99
  -1   7   3 1598.84   75.69
  -1   7  -3 1726.73   85.39
  -1   7  -3 1792.22   87.19
  -1  -7   3 1805.72   88.49
  -1  -7   3 2012.70   87.89
   1  -7  -3 1840.02   86.29
   1  -7  -3 1967.30   87.29
   1   7   3 1888.31   86.79
   1   7   3 1890.71   88.39
  -1   7  -3 1853.91   87.69
   2  -7   3  452.15   27.20
  -2   7   3  462.25   25.50
   2   7  -3  478.35   27.70
  -2   7   3  449.26   27.00
  -2   7   3  451.95   26.60
   2  -7   3  440.76   26.30
  -2  -7  -3  455.35   25.70
  -2  -7   3  509.65   27.40
   2  -7  -3  485.45   25.80
  -2  -7   3  460.55   27.80
  -2   7  -3  451.05   26.50
  -2   7  -3  463.45   27.40
  -2   7  -3  482.55   28.30
   2   7   3  470.55   27.20
  -3  -7  -3 1121.89   59.29
  -3  -7  -3 1379.76   62.29
  -3   7   3 1360.76   64.19
   3  -7   3 1316.77   64.99
  -3   7   3 1347.87   64.69
  -3   7   3 1350.76   65.39
   3  -7   3 1308.97   65.39
  -3   7  -3 1266.87   65.49
  -3  -7   3 1360.76   64.99
   3  -7  -3 1325.47   64.99
  -3   7  -3 1381.76   66.59
  -3   7  -3 1337.67   66.09
   4  -7   3  257.47   21.00
  -4  -7  -3  291.37   17.20
  -4   7   3  276.47   21.00
  -4   7   3  248.78   19.90
  -4   7   3  301.17   21.20
  -4  -7   3  273.17   18.40
  -4   7  -3  289.47   21.60
  -4   7  -3  265.77   20.70
   4  -7  -3  314.87   21.20
  -4  -7   3  274.87   19.10
  -4   7  -3  272.97   20.70
  -5   7   3  393.26   27.90
  -5   7   3  429.16   29.30
  -5  -7  -3  388.16   22.80
   5  -7   3  411.36   29.20
  -5   7   3  358.06   26.50
   5  -7  -3  419.26   29.00
  -5   7  -3  393.36   27.60
  -5   7  -3  415.56   28.70
  -5   7  -3  430.46   30.00
  -5  -7   3  429.06   26.50
  -5  -7   3  413.26   25.60
  -6   7   3  217.48   21.40
   6  -7   3  207.98   21.80
  -6   7   3  194.98   20.60
  -6   7   3  200.28   21.90
  -6  -7  -3  214.08   15.70
  -6  -7   3  217.48   17.70
  -6   7  -3  226.98   21.50
  -6   7  -3  210.98   22.80
   6  -7  -3  206.18   21.60
  -6   7  -3  236.28   20.80
  -7   7   3  144.49   19.50
  -7   7   3  133.69   20.20
  -7   7   3  103.09   17.80
   7  -7   3  114.09   19.70
  -7   7  -3  158.48   20.60
  -7  -7   3  204.08   17.60
   7  -7  -3  138.49   22.00
  -7   7  -3  182.18   23.80
   8  -7   3   72.59   21.50
  -8   7   3  104.19   19.60
  -8   7   3   94.39   21.60
  -8   7  -3   45.90   18.30
  -8   7  -3   70.79   18.70
   8  -7  -3   33.50   19.70
  -8  -7   3   62.79   16.30
  -9   7   3   17.30   22.70
  -9   7   3   10.80   21.20
   9  -7   3  -21.40   26.40
   9  -7  -3   23.30   22.30
  -9   7  -3   32.30   22.80
  -9   7  -3   39.70   24.00
   0   8   3  843.52   41.90
   0  -8   3  796.62   42.80
   0  -8  -3  816.02   41.80
   0  -8  -3  768.82   39.50
   0   8   3  847.32   42.10
   0   8  -3  810.92   41.00
   0   8   3  782.22   38.10
   0   8  -3  819.62   43.30
   0   8  -3  773.02   42.60
   0  -8   3  797.42   43.10
   1  -8   3 1023.60   54.89
   1   8  -3 1049.89   53.39
  -1  -8  -3 1091.89   52.89
   1  -8   3  987.20   51.69
  -1   8   3 1005.50   51.69
  -1  -8  -3  980.70   48.30
  -1   8   3 1025.00   51.29
  -1   8   3  987.70   48.40
   1  -8  -3  923.21   49.99
  -1  -8   3  994.20   49.80
  -1   8  -3  940.71   48.00
  -1  -8   3 1052.09   52.19
   1  -8  -3 1007.70   50.09
  -1   8  -3  918.21   50.09
   1   8   3  975.90   49.20
  -1   8  -3  970.30   49.90
   1   8   3 1008.60   50.99
  -2  -8  -3  819.72   45.00
  -2   8   3  930.31   46.80
  -2   8   3  903.01   46.20
   2  -8   3  909.41   46.30
   2  -8   3  875.91   46.60
   2   8  -3  836.92   46.30
  -2   8   3  873.61   44.00
  -2   8  -3  893.91   45.60
  -2  -8   3  863.71   47.00
  -2   8  -3  884.21   47.30
   2   8   3  928.51   47.20
  -2   8  -3  885.81   47.00
   2  -8  -3  901.31   44.90
  -2  -8   3  914.21   46.20
   3  -8   3  795.22   44.10
   3  -8   3  798.42   43.50
  -3   8   3  798.52   44.20
  -3  -8  -3  818.62   41.30
  -3   8   3  817.52   43.90
  -3   8   3  785.32   42.50
  -3   8  -3  730.23   40.20
   3   8   3  680.73   38.20
  -3   8  -3  752.02   41.30
   3  -8  -3  706.53   38.60
  -3  -8   3  738.43   39.70
  -3   8  -3  721.93   39.80
  -4   8   3 1003.10   52.99
   4  -8   3  993.60   53.09
   4  -8   3  929.41   52.79
  -4   8   3  929.91   52.09
  -4  -8  -3 1042.70   48.80
  -4   8   3  984.40   53.59
  -4   8  -3  856.11   48.60
  -4  -8   3  771.52   44.80
  -4   8  -3  911.91   48.50
  -4  -8   3  944.91   46.30
  -4   8  -3  907.11   48.80
   4  -8  -3  858.51   46.90
   5  -8   3  347.77   26.70
  -5   8   3  303.77   24.90
  -5   8   3  375.66   27.70
  -5  -8  -3  353.96   21.40
  -5   8   3  367.06   27.50
  -5  -8   3  351.86   22.60
  -5   8  -3  307.07   24.50
  -5   8  -3  318.47   25.70
   5  -8  -3  309.57   24.40
  -5   8  -3  308.67   24.90
  -6   8   3  521.05   35.90
  -6   8   3  496.85   34.90
   6  -8   3  468.25   35.40
  -6  -8  -3  525.25   29.10
  -6   8   3  530.55   37.00
  -6  -8   3  499.25   30.10
  -6   8  -3  468.45   33.60
  -6   8  -3  477.75   35.80
   6  -8  -3  506.25   34.90
  -6   8  -3  483.45   35.20
   7  -8   3  201.98   24.80
  -7   8   3  156.08   22.60
  -7   8   3  128.19   20.60
  -7   8   3  172.38   22.40
   7  -8  -3  136.29   21.40
  -7   8  -3  137.49   20.00
  -7   8  -3  180.18   23.20
  -7   8  -3  156.78   22.50
  -7  -8   3  168.68   16.60
   8  -8   3  386.96   37.60
  -8   8   3  378.56   36.90
  -8   8   3  389.76   34.70
   8  -8  -3  420.86   38.50
  -8   8  -3  333.47   35.40
  -8   8  -3  382.56   33.40
   0   9  -3  827.92   44.90
   0   9  -3  790.82   42.00
   0  -9  -3  793.82   40.70
   0   9   3  785.72   39.40
   0   9  -3  811.02   44.50
   0   9   3  850.81   43.60
   0  -9  -3  875.11   43.90
   0   9   3  841.62   43.70
   0  -9   3  794.52   44.70
   0  -9   3  809.32   43.90
   1  -9   3  631.54   38.10
  -1   9   3  634.74   36.20
  -1   9   3  655.13   35.90
   1  -9   3  563.64   35.70
   1   9  -3  623.74   37.30
  -1  -9  -3  646.24   32.60
  -1  -9  -3  671.53   37.10
  -1   9   3  643.84   32.40
  -1   9  -3  579.94   32.70
  -1   9  -3  574.24   34.50
   1   9   3  636.94   35.70
   1   9   3  618.94   34.40
  -1   9  -3  596.04   34.90
   1  -9  -3  656.83   35.20
  -1  -9   3  607.24   36.50
  -1  -9   3  575.24   33.80
   1  -9  -3  570.64   33.70
  -2   9   3  476.85   29.40
   2   9  -3  499.05   30.00
   2  -9   3  434.86   28.50
  -2   9   3  482.45   26.70
  -2  -9  -3  419.56   28.00
   2  -9   3  447.16   29.40
  -2   9   3  494.15   29.00
   2  -9  -3  494.85   29.40
  -2  -9   3  473.15   28.20
  -2   9  -3  428.36   27.20
  -2  -9   3  471.35   29.60
   2   9   3  470.35   29.30
  -2   9  -3  453.85   29.40
   2  -9  -3  444.76   27.70
  -2   9  -3  483.75   29.60
   3  -9   3  163.98   16.30
  -3   9   3  144.39   14.60
  -3  -9  -3  136.29   12.60
  -3   9   3  108.79   12.20
   3  -9   3   91.99   12.30
  -3   9   3  123.59   14.20
  -3   9  -3  145.29   14.80
  -3  -9   3  146.99   14.60
  -3   9  -3  143.79   15.50
   3   9   3  116.69   13.00
  -3   9  -3  148.29   15.50
   3  -9  -3  164.68   14.00
  -4  -9  -3  199.68   18.50
   4  -9   3  192.98   19.20
   4  -9   3  208.58   19.70
  -4   9   3  198.38   18.40
  -4   9   3  215.38   19.30
  -4   9   3  241.08   20.30
  -4   9  -3  180.58   17.70
  -4   9  -3  178.28   17.90
   4  -9  -3  186.68   17.40
  -4   9  -3  178.58   18.70
  -4  -9   3  183.68   16.20
   5  -9   3   56.99   13.30
   5  -9   3   70.09   14.00
  -5  -9  -3   45.70    8.00
  -5   9   3   74.49   14.10
  -5   9   3   72.49   13.90
  -5   9   3   73.69   14.00
   5  -9  -3   51.29   11.90
  -5   9  -3   80.89   13.20
  -5   9  -3   83.19   14.60
  -5   9  -3   59.59   13.70
  -5  -9   3   54.59   10.10
   6  -9   3   87.19   16.20
  -6   9   3   79.99   17.00
   6  -9   3   76.39   16.00
  -6   9   3   65.39   14.50
  -6  -9  -3   66.99   13.50
   6  -9  -3   81.89   17.50
  -6  -9   3   82.89   11.90
  -6   9  -3   82.09   16.40
  -6   9  -3   92.79   17.60
  -6   9  -3  106.49   16.60
   7  -9   3   18.50   17.10
  -7   9   3   26.20   13.10
  -7   9   3   11.70   14.60
  -7   9   3   -5.00   14.80
  -7  -9   3   14.60   12.80
  -7   9  -3   19.90   17.90
  -7   9  -3   55.09   16.80
   7  -9  -3    7.70   22.00
  -7   9  -3   31.80   14.10
  -8   9   3   28.50   16.50
   8  -9   3   16.50   29.70
  -8   9  -3   -0.30   16.10
   8  -9  -3   47.10   27.70
   0 -10  -3  273.07   17.90
   0  10   3  270.67   17.30
   0 -10  -3  296.07   21.20
   0  10   3  284.57   21.20
   0  10  -3  282.97   21.80
   0 -10   3  313.97   23.30
   0 -10   3  297.07   21.10
   0  10  -3  318.47   23.30
   0  10  -3  290.17   19.50
   0  10   3  306.37   21.70
  -1  10   3   34.40    6.40
   1 -10   3   28.00    9.60
  -1  10   3   32.10    8.90
   1  10  -3   40.40    9.80
  -1 -10  -3   10.10    8.70
  -1 -10  -3   19.20    5.50
  -1  10   3   27.10    8.70
   1 -10   3   26.80    9.20
  -1 -10   3   17.00    7.40
  -1  10  -3   25.10    8.60
  -1 -10   3   28.70   10.20
   1 -10  -3   26.00    8.90
   1  10   3    3.80    7.80
  -1  10  -3   19.10    8.10
   1  10   3   13.60    8.10
  -1  10  -3   20.40    7.60
   1 -10  -3   21.90    7.30
  -2  10   3  509.35   30.40
   2  10  -3  550.84   34.40
  -2  10   3  528.85   33.10
  -2 -10  -3  609.94   35.00
   2 -10   3  539.75   34.90
  -2  10   3  550.94   33.70
   2 -10   3  542.45   34.60
  -2 -10   3  557.34   35.90
  -2  10  -3  622.44   36.60
   2  10   3  685.53   37.60
  -2  10  -3  536.15   35.50
  -2 -10   3  634.74   35.00
  -2  10  -3  588.14   34.00
   2 -10  -3  567.74   34.10
   2 -10  -3  536.95   35.30
   3  10  -3  194.18   18.90
  -3 -10  -3  225.78   18.20
  -3  10   3  222.18   19.70
  -3  10   3  232.58   19.60
  -3  10   3  209.58   17.20
   3 -10   3  231.18   20.40
   3 -10   3  204.78   18.70
   3 -10  -3  208.98   17.50
  -3  10  -3  238.38   20.80
   3  10   3  177.38   17.60
   3 -10  -3  233.08   20.70
  -3  10  -3  253.37   21.40
  -3  10  -3  231.68   18.70
  -3 -10   3  221.28   19.00
   4 -10   3  494.35   32.50
   4 -10   3  424.86   32.70
  -4 -10  -3  542.85   29.40
  -4  10   3  485.65   31.70
  -4  10   3  471.15   32.80
  -4  10   3  526.95   34.10
   4 -10  -3  456.95   31.50
  -4 -10   3  562.44   32.70
  -4  10  -3  518.75   34.90
  -4  10  -3  557.74   34.50
  -4  10  -3  446.86   32.20
  -5  10   3  150.68   18.10
   5 -10   3  130.99   17.90
  -5  10   3  133.99   17.80
  -5 -10  -3  152.98   13.40
   5 -10   3  127.29   18.20
  -5  10   3  162.18   19.30
   5 -10  -3  178.98   19.20
  -5  10  -3  140.69   18.20
  -5 -10   3  189.68   17.10
  -5  10  -3  177.38   20.20
  -5  10  -3  158.98   18.80
   6 -10   3  224.48   24.90
  -6  10   3  225.68   24.40
  -6  10   3  298.87   27.20
   6 -10   3  270.47   26.40
  -6  10   3  242.68   24.70
  -6  10  -3  305.17   28.80
   6 -10  -3  285.97   27.30
  -6  10  -3  308.87   29.00
  -6 -10   3  306.37   23.10
  -6  10  -3  315.87   27.40
  -7  10   3  110.79   20.60
   7 -10   3  111.49   21.20
  -7  10   3   99.89   20.70
  -7  10   3   94.19   20.00
   7 -10  -3   85.29   20.80
  -7  10  -3  129.79   22.20
  -7 -10   3  100.39   14.20
  -7  10  -3  130.99   21.90
  -7  10  -3   62.99   17.60
  -8  10   3  133.49   23.30
  -8  10   3  188.08   27.50
   8 -10   3  121.09   31.70
  -8  10  -3  126.39   23.60
  -8  10  -3  166.48   26.30
   0 -11  -3  660.33   37.10
   0  11   3  731.13   42.20
   0 -11   3  746.43   43.10
   0 -11   3  720.53   40.90
   0 -11  -3  714.43   41.90
   0  11  -3  753.62   43.50
   0  11  -3  707.53   38.80
   0  11   3  752.52   42.20
   0  11  -3  774.12   43.50
   1 -11   3  544.25   32.80
  -1 -11  -3  478.75   27.90
   1 -11   3  475.05   32.70
  -1  11   3  554.14   33.60
   1  11  -3  479.45   33.40
  -1  11   3  530.65   33.60
  -1 -11  -3  522.55   33.00
  -1  11   3  502.05   28.40
  -1 -11   3  455.25   31.30
   1 -11  -3  427.56   27.10
  -1  11  -3  458.35   28.50
  -1  11  -3  442.06   30.80
   1 -11  -3  466.25   30.70
  -1  11  -3  481.95   31.10
   1  11   3  457.05   29.80
  -1 -11   3  451.45   28.60
  -2  11   3  552.04   32.00
   2  11  -3  651.63   37.60
  -2  11   3  542.85   35.60
   2 -11   3  495.45   35.10
   2 -11   3  519.95   37.30
  -2  11   3  585.74   35.80
  -2 -11   3  516.65   32.70
  -2 -11   3  620.84   37.10
  -2  11  -3  565.14   35.50
  -2  11  -3  557.14   36.20
   2  11   3  555.54   35.20
   2 -11  -3  497.75   34.50
   2 -11  -3  592.94   36.30
  -2  11  -3  513.65   32.60
   3 -11   3  352.66   28.10
  -3  11   3  371.26   27.10
  -3  11   3  326.67   26.20
   3 -11   3  352.26   26.60
  -3 -11  -3  349.67   25.10
   3  11  -3  310.17   26.00
  -3  11   3  393.66   24.80
  -3 -11   3  346.77   26.60
   3 -11  -3  333.27   24.20
  -3  11  -3  330.57   26.40
   3 -11  -3  367.56   27.80
   3  11   3  346.87   25.90
  -3  11  -3  368.46   27.50
  -3  11  -3  381.86   25.90
   4 -11   3  250.97   22.10
  -4  11   3  239.98   22.00
   4 -11   3  273.17   24.00
  -4  11   3  245.28   23.20
  -4  11   3  217.18   20.40
  -4 -11  -3  237.28   18.80
   4 -11  -3  178.88   18.00
  -4  11  -3  223.28   22.30
   4 -11  -3  212.88   21.40
  -4  11  -3  209.58   21.70
  -4  11  -3  238.88   21.10
  -4 -11   3  220.28   19.50
   5 -11   3  110.39   18.00
  -5  11   3   61.89   15.10
  -5  11   3   81.59   15.60
  -5 -11  -3   95.39   11.10
  -5  11   3   97.39   16.30
   5 -11   3   91.69   15.90
  -5  11  -3  103.59   17.90
   5 -11  -3   86.19   16.90
  -5 -11   3   98.79   13.20
   5 -11  -3  108.89   15.70
  -5  11  -3  109.59   16.80
  -6  11   3   90.19   17.20
  -6  11   3   54.49   16.60
  -6  11   3   87.39   18.50
   6 -11   3   85.19   18.30
   6 -11   3   79.09   18.70
  -6 -11   3   73.39   12.70
  -6  11  -3   48.30   16.20
  -6  11  -3   74.69   17.70
  -6  11  -3   88.79   19.10
  -7  11   3   19.50   20.50
   7 -11   3   93.69   21.30
  -7  11   3   17.20   14.80
  -7  11   3   44.90   18.10
  -7  11  -3   46.00   29.90
   7 -11  -3    3.60   19.70
  -7  11  -3   38.70   16.70
  -7  11  -3   30.00   16.70
  -8  11   3   26.00   34.00
  -8  11   3    4.60   18.70
   8 -11   3    0.20   52.89
  -8  11  -3   41.20   20.50
  -8  11  -3   49.00   27.30
   0 -12   3 1525.75   82.69
   0  12  -3 1648.44   83.69
   0 -12   3 1533.05   80.09
   0  12   3 1683.23   82.79
   0  12  -3 1689.33   84.09
   0  12   3 1674.73   82.69
   0 -12  -3 1572.94   81.89
  -1 -12  -3  154.18   16.90
   1 -12   3  155.88   16.70
  -1  12   3  129.49   16.20
   1  12  -3  121.29   16.90
   1 -12   3  145.79   17.70
  -1  12   3  167.38   17.60
  -1 -12   3  119.69   16.20
  -1  12  -3  118.19   15.90
  -1 -12   3  103.59   12.90
  -1  12  -3  145.59   16.70
   1 -12  -3  101.79   14.60
   1  12   3  116.09   15.30
  -1  12  -3  110.49   13.80
  -2 -12  -3 1307.07   64.29
   2  12  -3 1190.58   63.89
   2 -12   3 1110.89   64.59
  -2  12   3 1046.00   57.79
  -2  12   3 1175.98   63.09
  -2  12   3 1200.88   63.19
   2 -12   3 1033.40   62.39
  -2 -12   3 1071.49   57.39
  -2 -12   3 1293.37   64.09
  -2  12  -3 1006.90   57.19
   2 -12  -3 1015.90   59.79
  -2  12  -3 1090.59   61.49
  -2  12  -3 1167.28   61.29
   2  12   3 1028.80   59.39
  -3 -12  -3  159.38   17.70
   3 -12   3  150.78   19.20
   3 -12   3  145.69   18.60
  -3  12   3  156.88   18.90
  -3  12   3  174.08   18.70
   3  12  -3  170.88   19.20
  -3  12   3  167.08   15.90
   3 -12  -3  176.18   20.70
  -3  12  -3  242.88   22.50
  -3  12  -3  180.78   20.10
  -3 -12   3  179.38   19.60
  -3  12  -3  164.28   17.80
  -4  12   3  630.14   41.20
  -4  12   3  614.44   39.40
  -4 -12  -3  555.24   35.30
   4 -12   3  621.04   41.00
   4 -12   3  541.15   38.40
  -4  12   3  552.34   36.50
  -4 -12   3  603.84   38.00
   4 -12  -3  576.74   39.50
  -4  12  -3  637.84   41.80
  -4  12  -3  561.04   39.10
  -4  12  -3  543.35   37.80
   5 -12   3  230.08   23.90
  -5  12   3  197.08   23.20
  -5  12   3  221.78   23.30
   5 -12   3  271.87   26.00
  -5 -12  -3  246.48   19.00
  -5  12   3  286.17   27.20
   5 -12  -3  263.27   26.50
  -5  12  -3  294.27   28.40
  -5 -12   3  279.37   22.70
  -5  12  -3  244.88   24.50
  -5  12  -3  281.67   26.30
   6 -12   3  315.07   30.70
  -6  12   3  384.46   33.00
   6 -12   3  298.37   31.60
  -6  12   3  367.26   33.60
  -6  12   3  377.16   31.70
  -6 -12   3  395.76   27.20
   6 -12  -3  362.66   32.70
  -6  12  -3  355.76   31.50
  -6  12  -3  358.76   33.90
  -6  12  -3  282.07   29.70
  -7  12   3  201.78   35.80
  -7  12   3  206.48   27.20
  -7  12   3  229.08   27.70
   7 -12  -3  223.68   31.60
  -7  12  -3  264.37   31.40
  -7  12  -3  184.28   26.20
  -7  12  -3  209.28   26.10
   0  13   3  579.74   37.40
   0  13  -3  506.45   37.00
   0  13  -3  559.74   37.30
   0 -13  -3  511.75   35.40
   0 -13   3  505.95   36.10
   0  13   3  517.15   35.90
   0 -13   3  561.44   33.70
   1  13  -3  407.26   31.10
   1 -13   3  429.06   32.60
  -1  13   3  386.16   30.30
  -1 -13  -3  417.76   30.80
   1 -13   3  416.66   29.20
  -1  13   3  420.16   31.00
  -1  13  -3  412.76   30.20
  -1 -13   3  347.17   27.70
   1  13   3  362.36   28.60
  -1 -13   3  332.87   24.50
  -1  13  -3  308.77   27.90
   1 -13  -3  343.07   27.70
  -2 -13  -3  506.75   33.90
   2 -13   3  437.76   32.80
  -2  13   3  533.85   35.50
  -2  13   3  434.66   33.30
   2  13  -3  476.25   33.90
   2 -13   3  409.96   33.50
  -2  13  -3  452.45   33.80
   2  13   3  464.85   33.60
   2 -13  -3  423.06   33.20
  -2  13  -3  474.05   31.50
  -2  13  -3  518.15   36.30
  -2 -13   3  527.55   35.70
  -2 -13   3  447.26   30.30
  -3  13   3  191.48   21.60
   3  13  -3  257.67   24.80
  -3  13   3  242.18   19.80
   3 -13   3  218.98   24.50
   3 -13   3  233.48   23.90
  -3 -13  -3  198.98   22.40
  -3  13   3  270.67   24.60
   3 -13  -3  250.77   26.00
  -3  13  -3  295.87   28.00
  -3  13  -3  285.17   26.00
  -3  13  -3  300.47   24.40
  -3 -13   3  329.57   28.20
   4 -13   3  145.29   20.70
   4 -13   3  215.88   24.30
  -4  13   3  134.19   19.00
  -4  13   3  200.28   22.50
  -4  13   3  165.38   18.10
  -4 -13  -3  177.78   18.30
  -4 -13   3  199.68   21.10
  -4  13  -3  193.08   23.80
  -4  13  -3  187.88   22.30
   4 -13  -3  192.08   22.80
  -4  13  -3  165.68   19.40
  -5  13   3   75.39   15.00
  -5  13   3   99.59   19.40
   5 -13   3  106.79   19.60
  -5 -13  -3  102.79   13.40
  -5  13   3  104.19   18.10
  -5  13  -3  127.89   21.80
  -5 -13   3   94.89   15.70
  -5  13  -3  127.99   19.70
   5 -13  -3   97.49   18.90
  -5  13  -3  125.49   18.90
  -6  13   3   59.09   16.20
   6 -13   3   61.89   23.00
  -6  13  -3   67.49   18.20
  -6  13  -3   68.39   22.50
  -6  13  -3   62.29   18.70
  -6 -13   3   73.59   14.10
  -7  13   3   52.99   25.40
  -7  13   3   44.40   18.70
  -7  13   3   -2.80   28.00
  -7  13  -3    1.00   18.90
  -7  13  -3   26.20   25.90
   7 -13  -3   33.30   27.40
   0 -14  -3  317.77   28.30
   0  14   3  352.16   29.00
   0  14  -3  436.06   32.00
   0  14   3  329.77   29.00
   0 -14   3  348.87   29.40
   1  14  -3    8.60   11.30
  -1 -14  -3   22.90   12.00
   1 -14   3   16.90   13.70
  -1  14   3   24.70   13.20
  -1  14   3    3.90   11.50
  -1 -14   3    1.30   10.40
  -1  14  -3   11.10   11.20
  -1  14  -3  -15.20   13.70
   1  14   3    3.40    9.80
   1 -14  -3   -6.90   12.40
  -2 -14  -3  231.38   23.00
   2 -14   3  237.18   25.10
  -2  14   3  249.97   24.30
   2  14  -3  230.68   23.30
  -2  14   3  235.68   24.60
  -2  14  -3  209.68   24.30
   2 -14  -3  198.58   22.20
  -2  14  -3  210.88   23.80
  -2 -14   3  203.18   22.20
   2  14   3  215.78   22.40
  -3  14   3   27.60   13.20
  -3 -14  -3   32.60   15.40
   3  14  -3   47.30   15.50
  -3  14   3   67.09   15.80
   3 -14   3   20.50   15.30
   3 -14  -3   12.80   14.30
  -3 -14   3   39.40   15.40
  -3  14  -3   71.29   15.30
  -3  14  -3    2.90   13.50
  -4  14   3  260.67   23.90
   4 -14   3  281.27   28.90
  -4 -14  -3  275.27   25.40
  -4  14   3  303.67   29.20
  -4  14   3  239.78   25.80
  -4 -14   3  312.57   27.90
   4 -14  -3  258.77   27.90
  -4  14  -3  242.78   26.30
  -4  14  -3  259.17   28.20
  -4  14  -3  244.98   24.30
  -5  14   3   61.09   16.10
  -5  14   3   54.69   17.80
  -5  14   3  109.09   20.90
   5 -14   3   52.49   17.70
  -5  14  -3   81.89   18.80
   5 -14  -3   89.59   20.10
  -5 -14   3   89.09   17.10
  -5  14  -3   89.19   20.10
  -5  14  -3   73.29   16.60
  -6  14   3  153.08   26.50
  -6  14   3  204.68   28.10
  -6  14   3  178.28   25.40
   6 -14   3  195.38   36.30
  -6  14  -3  181.68   26.10
  -6  14  -3  177.38   28.50
   6 -14  -3  181.88   25.10
  -6 -14   3  177.08   20.60
  -7  14   3   41.00   19.00
  -7  14   3    9.30   20.40
  -7  14   3   20.70   19.70
  -7  14  -3   11.50   30.30
  -7  14  -3   88.29   31.60
  -7  14  -3   39.30   22.30
   7 -14  -3    4.70   36.70
   0  15   3   74.59   16.10
   0  15  -3   91.19   18.40
   0 -15   3   85.79   17.20
   0 -15  -3   62.99   16.10
   1  15  -3  228.78   25.00
  -1  15   3  194.58   24.30
  -1  15   3  236.58   24.80
   1 -15   3  213.08   24.80
  -1 -15  -3  249.38   23.80
  -1  15  -3  188.48   23.60
  -1 -15   3  221.48   22.30
   1  15   3  166.88   21.60
   1 -15  -3  179.98   22.10
  -1  15  -3  169.38   23.00
  -2 -15  -3    9.40   13.90
  -2  15   3    6.10   12.30
   2  15  -3   12.60   10.50
   2 -15   3   14.10   15.50
  -2  15   3   47.00   17.10
  -2  15  -3    5.80   14.70
   2 -15  -3   -4.20   13.70
  -2  15  -3    6.20   12.70
   3  15  -3   82.09   18.00
  -3  15   3  140.59   20.90
   3 -15   3   86.09   20.00
  -3  15   3  115.69   18.70
  -3  15  -3  105.59   20.70
   3 -15  -3   69.29   17.40
  -3 -15   3  118.59   19.40
  -3  15  -3  131.79   21.40
  -4  15   3   -5.80   18.30
  -4 -15  -3   19.00   16.70
  -4  15   3   -2.50   13.70
   4 -15   3   22.80   18.00
  -4  15  -3   24.00   15.40
  -4  15  -3   16.10   15.50
  -4  15  -3   39.10   14.20
  -4 -15   3  -18.00   16.60
   4 -15  -3    8.50   16.10
   5 -15   3   -3.50   14.80
  -5  15   3   -8.10   15.70
  -5 -15   3   58.29   17.10
  -5  15  -3   43.60   19.60
  -5  15  -3   22.80   14.90
  -5  15  -3   12.00   15.70
   6 -15   3   -8.40   30.10
  -6  15   3  -18.60   17.50
  -6  15   3   25.20   17.50
  -6  15   3   47.80   29.20
   6 -15  -3   16.70   19.90
  -6  15  -3    4.50   26.70
  -6  15  -3    5.90   16.20
  -6  15  -3   -6.70   20.30
   0  16  -3  194.08   25.00
   0 -16   3  178.98   24.50
   0 -16  -3  207.98   25.20
   0  16   3  242.98   27.00
   1  16  -3   77.19   16.80
   1 -16   3   47.10   17.70
  -1  16   3   96.99   18.60
  -1  16   3   45.50   16.80
  -1 -16  -3   70.79   16.20
  -1  16  -3   92.19   19.90
   1 -16  -3   43.70   16.50
  -1  16  -3   85.59   19.50
   1  16   3   67.89   17.20
  -1 -16   3   49.30   15.20
  -2  16   3  269.77   27.90
  -2  16   3  215.48   26.90
   2 -16   3  225.78   26.90
  -2 -16  -3  238.58   24.50
   2  16  -3  243.38   24.60
  -2 -16   3  291.07   26.50
   2 -16  -3  229.58   27.50
   2  16   3  223.28   25.30
  -2  16  -3  261.37   28.20
  -2  16  -3  313.47   31.30
  -3  16   3   80.19   19.30
   3 -16   3   57.09   19.00
  -3  16   3   96.79   19.40
  -3 -16  -3  121.39   19.70
   3 -16  -3   62.79   19.40
  -3 -16   3   53.89   17.00
  -3  16  -3   42.30   17.40
  -3  16  -3   48.10   17.70
  -4  16   3  327.97   31.50
  -4 -16  -3  247.98   30.10
   4 -16   3  308.47   33.00
  -4  16   3  287.17   31.40
  -4  16  -3  245.58   31.90
   4 -16  -3  308.47   31.20
  -4 -16   3  343.47   34.70
  -4  16  -3  322.87   32.70
  -5  16   3   22.70   18.10
  -5  16   3   50.89   19.40
   5 -16   3   76.29   21.20
   5 -16  -3   11.50   18.50
  -5  16  -3   17.60   20.60
  -5  16  -3   53.79   20.70
  -5 -16   3   24.40   27.40
  -6  16   3  232.78   48.90
  -6  16   3  105.49   26.20
   6 -16   3  148.69   33.90
   6 -16  -3  215.08   36.20
  -6  16  -3  165.18   31.80
  -6  16  -3  225.88   29.10
   0 -17  -3  134.79   22.00
   0  17  -3  127.79   23.70
   0 -17   3  114.89   21.30
   0  17   3  131.09   23.20
   1  17  -3  480.35   38.60
   1 -17   3  471.65   40.10
  -1 -17  -3  451.05   36.90
  -1  17   3  433.26   39.40
  -1 -17   3  417.26   35.00
   1 -17  -3  422.06   37.70
   1  17   3  472.15   38.30
  -1  17  -3  427.06   39.10
   2  17  -3   76.89   18.00
  -2  17   3  126.89   22.40
  -2 -17  -3   94.09   17.80
   2 -17   3   92.89   22.60
  -2  17   3  121.09   22.80
  -2  17  -3  113.99   22.90
   2 -17  -3  125.69   23.40
  -2  17  -3   88.79   21.70
  -2 -17   3  124.39   19.40
  -3  17   3  278.57   30.90
  -3  17   3  263.57   30.70
  -3 -17  -3  339.97   29.60
   3 -17   3  265.97   31.80
  -3  17  -3  223.68   30.30
   3 -17  -3  288.57   31.80
  -3  17  -3  239.18   29.80
  -3 -17   3  305.07   29.40
  -4  17   3   -0.10   19.10
  -4  17   3   26.60   18.00
   4 -17   3   50.49   22.30
  -4 -17  -3   47.90   18.80
  -4  17  -3   88.89   23.10
  -4 -17   3   49.60   20.30
  -4  17  -3   55.29   20.70
   4 -17  -3   13.90   17.60
  -5  17   3   59.99   23.50
  -5  17   3   79.29   20.20
   5 -17   3   27.50   34.10
  -5 -17   3   86.19   49.60
   5 -17  -3   55.39   21.00
  -5  17  -3   57.89   21.40
  -5  17  -3   53.39   22.90
   0  18  -3  291.57   31.20
   0  18   3  221.58   29.80
   0 -18  -3  253.27   29.30
   0 -18   3  229.68   28.40
   1 -18   3   34.30   21.60
   1  18  -3   -1.70   14.60
  -1 -18  -3   40.70   16.00
  -1  18   3   59.29   19.30
   1  18   3   37.20   18.00
  -1  18  -3   30.90   19.10
   1 -18  -3   69.09   21.70
  -1 -18   3   63.89   17.20
  -2  18   3  278.47   32.80
   2  18  -3  202.28   26.00
  -2 -18  -3  290.07   28.60
   2 -18   3  242.68   30.90
  -2  18  -3  229.48   31.70
  -2 -18   3  285.47   29.10
  -2  18  -3  305.27   35.20
   2 -18  -3  372.06   37.50
  -3  18   3   87.19   46.10
  -3 -18  -3   75.29   19.00
   3 -18   3   88.29   23.50
  -3  18   3   61.59   22.40
  -3 -18   3   81.49   19.50
  -3  18  -3   85.79   23.00
  -4  18   3  120.79   25.00
   4 -18   3  123.49   25.90
  -4  18   3  132.99   27.00
   4 -18  -3  138.79   27.70
  -4 -18   3  141.19   27.60
  -4  18  -3  151.98   27.90
  -4  18  -3  150.38   30.50
   0 -19   3  102.49   22.00
   0 -19  -3   81.69   22.30
   0  19  -3  103.39   39.70
   0  19   3   56.39   24.50
  -1 -19  -3  -16.60   17.30
   1  19  -3  -35.90   18.50
  -1  19   3  -57.69   23.50
   1 -19   3   61.29   23.50
   1 -19  -3   15.90   20.80
  -1 -19   3  -20.50   16.80
   1  19   3   11.40   28.10
  -1  19  -3    6.60   20.40
  -2 -19  -3   96.69   23.60
   2 -19   3   74.59   24.50
  -2  19   3   82.49   23.90
  -2 -19   3  110.49   20.60
  -2  19  -3   71.19   31.10
   2 -19  -3  121.59   27.10
  -3  19   3  -72.79   42.10
  -3 -19  -3   45.80   28.50
  -3  19   3   -4.20   36.00
   3 -19   3  -28.10   21.30
  -3  19  -3  -24.30   33.00
  -3  19  -3  -17.00   21.10
   3 -19  -3   16.90   20.10
  -3 -19   3  -23.70   31.20
  -4  19   3   59.19   26.90
   4 -19   3   40.00   23.10
   4 -19  -3   37.20   37.00
  -4  19  -3  -19.30   22.20
  -4  19  -3   -3.90   34.40
  -4 -19   3   40.50   25.70
   0 -20   3   38.70   20.20
   0  20   3   16.90   38.90
   0 -20  -3  -46.40   23.40
   0  20  -3   -0.30   27.80
  -1 -20  -3  145.09   30.50
   1 -20   3  102.59   25.50
  -1  20  -3   50.99   27.50
  -1 -20   3  108.39   22.40
   1 -20  -3   99.49   26.20
  -2  20   3   22.30   30.10
   2 -20   3   25.10   23.80
  -2 -20  -3  -14.00   17.50
   2 -20  -3   11.40   22.70
  -2 -20   3   -4.90   18.60
  -2  20  -3   15.40   45.50
  -1   0  -4    6.40    2.40
  -1   0   4    4.90    2.30
  -1   0  -4    7.50    1.30
  -1   0  -4    8.80    1.80
  -2   0  -4 5777.02  279.07
  -2   0   4 6527.55  277.97
  -2   0  -4 6475.45  276.87
  -2   0   4 6587.04  278.07
  -2   0  -4 6465.95  278.37
  -3   0  -4  354.06   19.00
  -3   0  -4  275.57   15.80
  -3   0   4  294.17   17.70
  -3   0   4  315.37   17.70
  -3   0  -4  302.17   16.40
  -4   0   4 2432.06  114.59
  -4   0   4 2731.53  117.29
  -4   0   4 2544.95  114.59
  -4   0  -4 2523.65  113.59
  -4   0  -4 2336.47  112.59
  -4   0  -4 2569.24  116.29
  -5   0   4  165.28   13.60
  -5   0  -4  158.58   12.30
  -5   0   4  173.28   16.20
  -5   0  -4  129.39   10.80
  -5   0   4  134.59   12.40
  -5   0  -4  149.19   14.90
  -6   0   4  817.92   45.50
  -6   0   4  837.12   46.80
  -6   0   4  871.11   49.90
  -6   0  -4  877.51   50.09
  -6   0  -4  897.41   45.60
  -7   0  -4   40.00   14.20
  -7   0   4   40.60   11.50
  -7   0   4   53.49   13.50
  -7   0  -4   76.59   11.80
  -8   0   4  205.48   21.80
  -8   0  -4  216.48   25.90
  -8   0  -4  190.68   19.10
  -8   0   4  210.28   25.20
  -9   0   4   -0.90   17.70
  -9   0  -4   -5.20   21.80
  -9   0   4  -23.20   15.90
   9   0   4   11.50   24.60
   0   1   4 1799.42   83.69
   0   1  -4 1990.70   85.69
   0   1  -4 1844.22   84.99
   0  -1   4 2062.99   88.29
   0   1   4 1863.91   83.99
   0  -1   4 1980.80   84.89
   1  -1   4  549.95   25.10
  -1  -1  -4  510.75   24.00
  -1   1   4  518.15   24.50
   1  -1   4  526.95   24.10
  -1   1   4  480.65   24.20
  -1   1  -4  329.67   15.90
  -1  -1   4  317.77   15.50
  -1  -1   4  312.17   15.50
  -1   1  -4  315.57   14.90
  -1  -1   4  309.87   15.70
  -1   1  -4  265.77   14.90
  -2  -1  -4 1125.09   50.19
  -2  -1  -4 1036.80   48.50
  -2   1   4 1086.09   50.29
  -2   1   4 1111.09   50.29
  -2  -1   4  990.00   46.50
  -2   1  -4 1005.20   45.80
  -2   1  -4 1042.20   47.40
  -2  -1   4  992.40   46.30
  -2   1  -4  993.50   45.90
  -3   1   4  447.96   23.10
  -3  -1  -4  413.36   23.00
  -3  -1  -4  404.26   20.30
  -3   1   4  431.76   23.10
  -3  -1  -4  421.26   21.10
  -3   1  -4  332.07   18.20
  -3  -1   4  346.27   19.50
  -3   1  -4  358.86   18.80
  -3  -1   4  351.86   19.10
  -3   1  -4  347.47   20.40
  -4  -1  -4  544.25   29.90
  -4   1   4  515.55   28.90
  -4   1   4  548.45   28.80
  -4  -1  -4  541.05   27.10
  -4  -1  -4  470.85   25.70
  -4   1   4  555.24   30.50
  -4   1  -4  500.15   28.60
  -4  -1   4  508.05   27.10
  -4  -1   4  479.75   26.30
  -4   1  -4  490.95   26.20
  -4   1  -4  472.05   25.50
  -5   1   4  484.85   31.30
  -5  -1  -4  511.85   27.50
  -5  -1  -4  544.05   31.20
  -5   1   4  501.25   29.60
  -5   1   4  479.25   28.70
  -5   1  -4  549.54   33.10
  -5   1  -4  479.85   28.50
  -5  -1   4  553.64   30.10
  -5  -1   4  571.04   33.30
  -5   1  -4  543.25   30.00
  -5  -1   4  557.54   30.80
  -6   1   4  263.87   21.00
  -6   1   4  255.77   19.70
  -6  -1  -4  252.37   18.40
  -6  -1  -4  274.07   22.50
  -6   1   4  281.17   23.10
  -6  -1   4  248.98   21.50
  -6  -1   4  219.38   17.50
  -6   1  -4  238.38   18.40
  -6   1  -4  241.88   22.50
  -6  -1   4  262.17   19.90
  -7   1   4  277.37   23.30
  -7  -1  -4  299.47   21.70
  -7  -1  -4  316.07   27.10
  -7   1   4  273.77   26.10
  -7   1  -4  294.47   27.40
  -7   1  -4  297.57   22.80
  -7  -1   4  297.87   26.70
  -7  -1   4  338.57   24.90
  -8   1   4  138.99   18.80
  -8  -1  -4  130.39   16.00
  -8   1   4  142.39   20.90
  -8  -1  -4  136.59   22.10
  -8  -1   4  160.78   19.30
  -8   1  -4  128.49   22.00
  -8   1  -4  143.79   17.60
  -8  -1   4  149.99   22.40
  -9  -1  -4  201.48   28.50
  -9   1   4  223.78   28.90
   9  -1   4  160.78   26.70
  -9   1   4  185.58   23.10
  -9   1  -4  162.68   20.80
  -9  -1   4  187.68   22.80
  -9   1  -4  217.68   30.40
  -9  -1   4  256.17   32.10
   0   2  -4  339.37   18.60
   0   2   4  392.16   17.10
   0   2   4  375.96   17.30
   0  -2   4  343.27   20.90
   0  -2   4  348.77   18.70
   0   2  -4  355.46   19.00
  -1   2   4 1613.24   69.89
  -1   2   4 1580.14   70.09
   1  -2   4 1580.84   70.59
  -1  -2  -4 1421.96   68.49
   1  -2   4 1674.33   70.19
  -1  -2  -4 1501.35   68.29
  -1  -2   4 1447.56   62.59
  -1  -2   4 1409.16   62.59
  -1   2  -4 1432.46   62.29
  -1   2  -4 1378.86   62.59
  -1   2  -4 1361.06   62.69
   1   2   4 1290.77   60.99
  -2  -2  -4   94.89    6.80
  -2   2   4  101.69    7.60
   2  -2   4   90.99    8.20
  -2   2   4   99.39    7.70
  -2  -2  -4   83.69    5.40
  -2  -2   4  133.19    9.00
  -2   2  -4  136.39    8.80
  -2   2  -4  135.69    9.70
  -2   2  -4  120.79    8.60
  -2  -2   4  136.69    8.80
  -3   2   4  540.95   29.80
  -3  -2  -4  532.65   26.60
  -3  -2  -4  569.94   28.80
  -3   2   4  565.94   29.00
  -3   2   4  558.64   28.90
  -3   2  -4  599.64   30.30
  -3  -2   4  509.05   27.40
  -3   2  -4  577.64   28.10
  -3  -2   4  573.84   28.30
  -3   2  -4  484.55   27.30
  -4  -2  -4  370.16   22.40
  -4   2   4  363.06   22.00
  -4  -2  -4  374.76   20.00
  -4   2   4  386.46   23.90
  -4   2   4  359.06   22.10
  -4   2  -4  291.27   20.00
  -4  -2   4  308.87   18.30
  -4   2  -4  306.27   18.10
  -4  -2   4  276.17   17.30
  -4   2  -4  281.67   17.40
  -5  -2  -4  401.16   26.00
  -5  -2  -4  405.56   23.00
  -5   2   4  381.16   24.70
  -5   2   4  435.36   27.70
  -5   2   4  382.96   25.00
  -5  -2   4  408.76   25.10
  -5   2  -4  444.16   25.30
  -5  -2   4  433.46   24.50
  -5  -2   4  404.76   27.00
  -5   2  -4  450.95   28.70
  -5   2  -4  388.36   24.20
  -6   2   4  391.06   26.90
  -6   2   4  416.66   30.00
  -6  -2  -4  387.16   28.00
  -6   2   4  377.56   26.00
  -6  -2  -4  400.46   24.20
  -6   2  -4  288.17   22.00
  -6  -2   4  330.67   25.20
  -6  -2   4  366.76   23.70
  -6   2  -4  331.97   26.50
  -7  -2  -4  247.48   23.60
  -7  -2  -4  207.88   17.80
  -7   2   4  212.48   21.40
  -7   2   4  210.58   23.40
  -7  -2   4  204.98   22.50
  -7   2  -4  183.18   18.50
  -7   2  -4  223.98   23.60
  -7  -2   4  205.48   19.00
  -8  -2  -4  256.47   22.30
  -8  -2  -4  293.67   29.50
   8  -2   4  321.47   31.20
  -8   2   4  258.47   27.80
  -8   2   4  260.37   25.30
  -8   2  -4  232.38   27.50
  -8  -2   4  267.87   27.50
  -8  -2   4  224.58   22.20
  -8   2  -4  226.58   21.80
  -9  -2  -4   88.99   23.30
   9  -2   4  100.59   23.70
  -9   2   4   80.39   18.20
  -9   2   4   77.89   23.00
  -9   2  -4  113.69   18.60
  -9  -2   4  115.79   22.20
  -9  -2   4  120.59   26.10
  -9   2  -4  123.19   24.90
   0   3  -4  601.94   31.10
   0   3  -4  613.24   31.10
   0   3  -4  669.83   31.60
   0   3   4  635.04   29.50
   0  -3   4  583.94   45.70
   0  -3   4  630.44   31.30
   0   3   4  646.14   29.30
  -1   3   4 6627.04  291.47
  -1   3   4 6839.82  291.27
   1  -3   4 7010.40  292.17
  -1  -3  -4 5810.82  291.17
   1   3  -4 6940.61  292.57
   1  -3   4 6828.72  291.77
  -1   3  -4 6276.47  275.47
  -1   3  -4 6245.68  275.47
  -1   3  -4 6449.55  275.97
  -1  -3   4 5891.11  275.37
   1   3   4 5749.73  277.27
  -1  -3   4 7222.48  276.57
  -2   3   4  106.89    8.70
  -2   3   4  113.59    8.90
   2  -3   4  119.79    9.70
  -2  -3  -4  103.09    6.50
  -2  -3  -4  104.39    7.10
  -2   3   4  121.59    9.50
  -2   3  -4  110.99    8.50
  -2  -3   4  110.99   11.60
  -2  -3   4  104.99   15.20
  -2   3  -4  113.59    8.80
  -2  -3   4  114.19    9.10
  -2   3  -4  112.99    9.70
  -3   3   4 2693.93  121.59
  -3   3   4 2804.52  122.89
  -3  -3  -4 2688.63  118.89
  -3  -3  -4 2560.44  120.29
  -3   3   4 2615.94  121.69
   3  -3   4 2767.12  123.09
  -3   3  -4 2815.32  121.99
  -3   3  -4 2754.32  123.59
  -3  -3   4 2734.23  121.49
  -3  -3   4 2649.93  121.09
  -3   3  -4 2577.24  121.59
  -4  -3  -4  163.68   10.90
  -4  -3  -4  176.98   13.50
  -4   3   4  158.58   13.20
  -4   3   4  153.98   12.90
  -4   3   4  159.78   14.50
  -4   3  -4  121.69   11.30
  -4  -3   4  157.68   12.20
  -4  -3   4  152.98   11.30
  -4   3  -4  147.99   14.10
  -4   3  -4  146.49   11.60
  -5   3   4  863.91   47.80
  -5  -3  -4  918.01   48.10
  -5   3   4  950.90   50.39
  -5   3   4  844.12   47.20
  -5  -3  -4  963.80   45.20
  -5   3  -4  810.52   42.60
  -5  -3   4  769.22   40.90
  -5   3  -4  737.53   42.00
  -5  -3   4  809.92   44.40
  -5   3  -4  870.81   46.20
  -5  -3   4  873.21   42.80
  -6  -3  -4  176.28   14.30
  -6  -3  -4  187.88   18.60
  -6   3   4  190.98   19.40
  -6   3   4  182.18   17.70
  -6   3   4  162.78   16.80
  -6   3  -4  172.78   16.30
  -6  -3   4  176.08   16.40
  -6  -3   4  176.08   18.40
  -6   3  -4  187.38   19.70
  -7   3   4  310.77   28.00
  -7  -3  -4  323.47   27.30
  -7  -3  -4  282.97   20.90
  -7   3   4  288.27   24.80
   7  -3   4  285.47   27.20
  -7  -3   4  276.77   22.50
  -7   3  -4  281.17   22.90
  -7   3  -4  282.97   27.60
  -7  -3   4  291.97   26.60
   8  -3   4   62.89   18.30
  -8   3   4   53.89   18.20
  -8  -3  -4   98.59   18.80
  -8   3   4   55.39   15.10
  -8  -3   4   52.59   13.30
  -8  -3   4   51.99   16.50
  -8   3  -4   74.39   17.70
  -8   3  -4   40.20   13.30
  -9   3   4   50.39   20.80
  -9   3   4   91.19   19.30
   9  -3   4   58.89   22.20
  -9  -3   4   52.89   31.70
  -9  -3   4   78.69   24.20
   9  -3  -4   59.29   21.90
  -9   3  -4   81.29   22.30
  -9   3  -4   42.10   21.10
   0  -4  -4 2126.39   99.89
   0   4   4 2175.58  100.29
   0   4  -4 2324.87  102.29
   0   4   4 2069.09   98.19
   0  -4   4 2302.87  102.39
   0  -4   4 2225.68  103.59
   0   4   4 2431.96  100.39
   0   4  -4 2374.66  102.49
   1  -4   4 3579.94  151.68
   1  -4   4 3414.26  151.68
   1   4  -4 3270.37  151.88
  -1   4   4 3628.04  151.08
  -1   4   4 3380.26  151.28
  -1  -4  -4 3399.76  150.68
  -1   4   4 3189.78  149.79
   1  -4  -4 3546.95  152.68
  -1   4  -4 3499.35  154.48
  -1   4  -4 3363.66  154.08
   1   4   4 3435.66  153.18
   1   4   4 3359.46  153.88
  -1  -4   4 3598.14  155.38
  -1  -4   4 3451.85  154.78
  -1   4  -4 3602.64  155.08
   2  -4   4 1099.09   53.79
  -2   4   4 1102.59   53.39
  -2  -4  -4 1071.49   50.59
  -2   4   4 1145.19   53.19
  -2   4   4 1134.39   53.19
  -2  -4  -4 1173.28   51.09
   2   4   4 1074.59   56.29
  -2   4  -4 1246.98   57.49
  -2   4  -4 1207.98   57.59
  -2   4  -4 1207.38   57.79
  -2  -4   4 1367.86   57.99
  -2  -4   4 1221.78   57.59
   3  -4   4 1808.22   84.19
  -3   4   4 1833.62   83.49
  -3   4   4 1844.52   83.79
  -3  -4  -4 1705.63   79.99
  -3  -4  -4 1722.93   81.09
  -3   4   4 1815.42   83.39
  -3   4  -4 1992.30   90.19
  -3   4  -4 1946.71   88.79
  -3   4  -4 1951.70   89.09
  -3  -4   4 1967.70   88.29
  -3  -4   4 1762.62   87.29
   4  -4   4  926.01   52.29
  -4   4   4 1076.39   53.39
  -4  -4  -4 1068.79   48.60
  -4  -4  -4 1060.99   50.99
  -4   4   4 1020.30   51.99
  -4   4   4 1006.70   51.89
  -4   4  -4 1041.90   49.90
  -4  -4   4 1051.49   49.10
  -4   4  -4 1005.00   49.80
  -4  -4   4  834.72   47.20
  -4   4  -4 1010.60   51.79
  -5  -4  -4  897.01   43.80
  -5   4   4  775.02   45.40
  -5   4   4  749.33   43.00
  -5  -4  -4  810.52   39.80
   5  -4   4  756.52   45.30
  -5   4   4  780.52   43.30
  -5  -4   4  862.11   46.30
  -5   4  -4  850.01   48.40
  -5   4  -4  865.91   45.30
  -5  -4   4  844.32   44.30
  -5   4  -4  844.22   45.20
  -6   4   4  487.75   35.00
   6  -4   4  467.95   34.60
  -6  -4  -4  550.74   33.50
  -6  -4  -4  549.95   29.10
  -6   4   4  503.95   32.70
  -6   4   4  475.05   32.40
  -6   4  -4  472.65   34.30
  -6  -4   4  536.15   30.90
  -6   4  -4  458.95   31.00
  -6   4  -4  484.05   31.30
  -6  -4   4  554.74   33.90
  -7   4   4  230.98   22.00
  -7   4   4  189.68   19.90
  -7  -4  -4  204.68   21.30
  -7  -4  -4  175.68   15.80
   7  -4   4  159.98   21.90
  -7   4   4  222.58   24.20
  -7  -4   4  198.08   22.50
  -7  -4   4  190.68   18.10
  -7   4  -4  206.08   19.80
  -7   4  -4  204.18   23.30
  -8   4   4  147.69   23.40
  -8   4   4  200.78   22.40
   8  -4   4  204.28   26.80
  -8  -4   4  275.97   28.00
  -8   4  -4  236.68   27.00
  -8  -4   4  265.97   23.10
  -8   4  -4  214.78   23.30
  -9   4   4   24.90   19.00
  -9   4   4   17.90   17.10
   9  -4   4   26.00   25.30
  -9  -4   4   31.40   26.60
   9  -4  -4   62.99   30.10
  -9   4  -4   60.19   21.80
  -9   4  -4   21.20   26.50
   0   5  -4    8.60    4.90
   0  -5   4   16.20    6.50
   0  -5   4    2.20    5.20
   0   5  -4    8.40    4.70
   0   5   4    5.30    1.80
   0   5   4   12.10    3.90
   0  -5  -4    9.20    3.50
   0  -5  -4    0.90    2.50
   0   5   4    9.90    3.50
   0   5  -4   -3.50    5.10
   1  -5   4  154.28   11.70
  -1   5   4  149.09   10.80
  -1   5   4  143.79   10.80
  -1   5   4  120.49    9.00
   1   5  -4  132.89   11.90
  -1  -5  -4  159.28   11.30
   1  -5   4  145.89   11.20
  -1  -5   4  132.39   10.50
   1  -5  -4  115.29    8.00
   1   5   4  128.49   10.30
  -1  -5   4  113.59   10.70
  -1   5  -4  125.19   10.50
  -1   5  -4  117.39   10.10
   1   5   4  134.59    9.10
  -1   5  -4  112.19    9.40
  -2   5   4  282.97   16.70
   2  -5   4  249.68   16.50
  -2   5   4  239.68   15.40
  -2   5   4  272.27   17.00
  -2  -5  -4  228.58   12.70
  -2  -5  -4  253.67   14.60
   2  -5   4  276.57   17.20
  -2  -5   4  389.96   21.90
  -2   5  -4  364.56   21.50
   2   5   4  344.47   19.70
  -2   5  -4  376.16   21.20
  -2  -5   4  367.36   21.20
   2  -5  -4  359.06   20.00
  -2   5  -4  373.56   21.70
   3  -5   4   71.09    9.40
  -3  -5  -4   70.49    6.50
  -3  -5  -4   79.49    6.50
  -3   5   4   77.19    9.10
  -3   5   4   85.19    9.70
  -3   5   4   67.19    8.60
  -3  -5   4   44.30    6.90
  -3  -5   4   48.20    6.50
  -3   5  -4   51.89    8.20
  -3   5  -4   49.70    7.20
  -3   5  -4   41.50    7.00
  -4  -5  -4  497.75   26.80
  -4  -5  -4  494.85   25.00
  -4   5   4  477.35   28.90
  -4   5   4  514.75   30.10
  -4   5   4  449.26   28.20
   4  -5   4  450.05   29.30
  -4   5  -4  486.55   28.40
  -4  -5   4  509.85   27.10
  -4  -5   4  396.36   26.10
  -4   5  -4  506.15   29.90
  -4   5  -4  473.15   27.70
   5  -5   4  189.28   19.00
  -5   5   4  204.68   18.00
  -5   5   4  222.28   17.90
  -5  -5  -4  184.18   15.90
  -5  -5  -4  224.48   14.30
  -5   5   4  199.18   18.70
  -5  -5   4  216.18   17.40
  -5   5  -4  217.78   17.50
  -5  -5   4  173.38   14.30
  -5  -5   4  249.18   17.00
  -5   5  -4  219.68   18.10
  -5   5  -4  212.38   19.70
  -6  -5  -4  409.26   23.80
  -6   5   4  350.86   27.50
  -6   5   4  360.76   27.60
  -6   5   4  412.76   30.70
  -6  -5  -4  416.26   27.70
   6  -5   4  428.86   31.00
  -6   5  -4  403.26   28.40
  -6  -5   4  436.46   29.90
  -6   5  -4  399.06   28.10
  -6  -5   4  423.66   26.60
  -6   5  -4  412.16   31.30
  -7  -5  -4  129.99   13.00
  -7   5   4  127.99   17.80
  -7   5   4  153.88   18.40
  -7   5   4  118.39   19.00
   7  -5   4  131.39   20.50
  -7  -5   4  124.59   14.50
  -7   5  -4  112.19   18.30
  -7  -5   4   97.69   17.40
  -7   5  -4  130.69   16.40
   8  -5   4  275.67   30.30
  -8   5   4  257.57   26.90
  -8   5   4  274.37   30.50
  -8   5  -4  245.78   24.20
  -8  -5   4  236.18   21.80
  -8   5  -4  209.98   28.20
   8  -5  -4  246.48   30.10
  -9   5   4  157.38   23.50
  -9   5   4  209.78   30.50
   9  -5   4  206.58   30.50
  -9   5  -4  115.59   25.60
   9  -5  -4  145.99   32.90
   0  -6   4 3729.03  175.38
   0  -6   4 4335.57  176.38
   0   6   4 3837.72  173.08
   0  -6  -4 4006.70  173.18
   0   6  -4 4162.48  174.78
   0   6   4 3526.05  170.88
   0   6  -4 3752.82  174.68
   0  -6  -4 3730.83  171.08
   0   6   4 3849.51  172.88
   0   6  -4 4049.99  175.68
   1   6  -4   69.79    9.70
  -1  -6  -4   67.99    8.60
   1  -6   4   75.79   10.10
  -1   6   4   64.09    6.40
  -1   6   4   78.79    8.20
   1  -6   4   62.89    8.80
  -1   6   4   57.89    7.90
  -1  -6   4   60.19    9.20
   1   6   4   77.79    9.10
   1  -6  -4   67.59    6.80
  -1  -6   4   81.69    9.10
  -1   6  -4   70.59    7.80
  -1   6  -4   74.39    9.30
   1   6   4   68.69    7.50
  -1   6  -4   63.99    8.60
  -2   6   4 2039.30   92.09
   2  -6   4 2008.20   92.29
  -2   6   4 1961.70   90.69
  -2  -6  -4 1941.31   90.29
  -2   6   4 1968.50   92.19
   2   6  -4 1915.71   93.09
   2  -6   4 2036.90   92.69
  -2  -6   4 2084.69   93.79
  -2  -6   4 2079.39   93.19
   2   6   4 1945.31   92.29
   2  -6  -4 1934.51   91.39
  -2   6  -4 2023.60   92.99
  -2   6  -4 1967.80   93.79
  -2   6  -4 2051.69   93.29
  -3   6   4  131.09   11.70
  -3  -6  -4  119.59    9.00
   3  -6   4  113.39   11.60
  -3  -6  -4  106.69    8.10
  -3   6   4  118.29   11.70
  -3   6   4  122.39   11.40
   3  -6  -4  126.29   10.70
  -3  -6   4  118.09   10.90
  -3   6  -4  120.89   11.90
  -3   6  -4   97.19   10.90
  -3   6  -4  112.89   11.40
  -4   6   4 1094.79   53.89
  -4   6   4 1002.50   52.49
   4  -6   4  973.70   53.59
  -4  -6  -4  958.20   49.10
  -4  -6  -4 1050.39   48.70
  -4   6   4 1034.50   53.19
  -4   6  -4 1147.29   56.69
  -4  -6   4 1194.28   55.29
   4  -6  -4 1080.19   56.29
  -4   6  -4 1054.79   57.09
  -4   6  -4 1152.28   57.09
  -4  -6   4 1032.70   54.29
  -5  -6  -4   53.09    8.20
  -5  -6  -4   50.39    7.00
   5  -6   4   40.20   10.80
  -5   6   4   59.99   11.90
  -5   6   4   33.60    9.80
  -5   6   4   35.60    9.80
  -5  -6   4   65.59    9.30
  -5   6  -4   79.59   11.90
  -5   6  -4   52.39   10.40
   5  -6  -4   58.59   11.50
  -5   6  -4   78.89   12.80
  -6   6   4  555.24   36.20
  -6   6   4  517.85   35.50
   6  -6   4  574.84   37.90
  -6  -6  -4  570.04   30.50
  -6   6   4  538.85   37.20
  -6  -6   4  534.45   34.00
  -6  -6   4  480.75   30.50
  -6   6  -4  527.35   34.10
  -6   6  -4  533.35   36.50
   6  -6  -4  522.45   35.80
  -6   6  -4  526.15   34.40
  -7   6   4   72.69   15.70
  -7   6   4   67.69   15.50
   7  -6   4   89.39   17.00
  -7   6   4   99.19   19.30
  -7   6  -4   70.09   13.40
  -7   6  -4   40.60   15.20
  -7  -6   4   58.89   11.30
   7  -6  -4   85.69   18.40
  -8   6   4  156.08   22.20
  -8   6   4  225.08   27.70
   8  -6   4  176.88   26.50
  -8   6  -4  187.38   26.80
   8  -6  -4  164.78   26.20
  -8   6  -4  233.28   24.50
  -8  -6   4  222.08   20.60
   9  -6   4   52.79   30.40
  -9   6   4   28.20   22.90
  -9   6   4   62.69   21.90
   9  -6  -4   58.89   31.10
  -9   6  -4   87.09   34.60
  -9   6  -4   56.09   23.10
   0  -7   4 1720.43   85.59
   0   7   4 1640.84   80.29
   0   7  -4 1808.02   84.49
   0  -7  -4 1767.02   81.89
   0   7  -4 1845.02   85.89
   0   7   4 1864.21   84.49
   0   7   4 1776.82   83.69
   0   7  -4 1867.31   86.49
   0  -7   4 1882.51   86.69
   0  -7  -4 1930.31   84.39
  -1   7   4  378.46   20.70
   1   7  -4  367.96   24.40
   1  -7   4  394.56   25.70
  -1  -7  -4  445.06   24.60
  -1   7   4  411.46   23.70
  -1   7   4  415.06   23.50
  -1  -7  -4  351.36   20.00
   1  -7   4  402.16   24.10
  -1   7  -4  366.16   22.80
  -1  -7   4  398.06   23.20
  -1   7  -4  357.16   21.60
   1   7   4  363.76   21.60
   1  -7  -4  364.66   21.30
   1   7   4  400.66   23.50
  -1   7  -4  358.16   23.00
   1  -7  -4  374.56   22.50
  -1  -7   4  373.36   24.10
   2  -7   4 1296.57   63.99
  -2  -7  -4 1212.68   62.09
   2  -7   4 1335.57   63.99
  -2   7   4 1298.67   61.69
  -2   7   4 1319.97   63.99
   2   7  -4 1317.77   64.89
  -2   7   4 1344.37   63.59
  -2   7  -4 1279.87   64.79
   2   7   4 1287.07   63.79
  -2  -7   4 1276.07   64.79
   2  -7  -4 1347.87   62.49
  -2   7  -4 1361.36   64.79
  -2  -7   4 1377.16   64.39
  -2   7  -4 1330.07   64.09
   3  -7   4  579.84   31.50
  -3  -7  -4  435.76   24.90
  -3  -7  -4  536.25   27.50
  -3   7   4  494.25   29.30
  -3   7   4  519.85   30.30
  -3   7   4  546.05   30.90
   3  -7   4  534.25   30.90
  -3  -7   4  543.95   29.90
  -3   7  -4  539.55   30.40
   3  -7  -4  468.45   28.40
  -3   7  -4  499.15   30.30
  -3   7  -4  517.55   30.90
  -4   7   4  728.03   41.70
  -4   7   4  747.43   41.70
  -4  -7  -4  731.93   37.10
   4  -7   4  781.52   42.50
  -4   7   4  735.33   41.20
  -4   7  -4  654.73   37.90
  -4   7  -4  632.94   38.20
  -4   7  -4  677.93   38.00
  -4  -7   4  674.33   36.20
   4  -7  -4  643.94   36.70
  -4  -7   4  660.93   35.50
  -5  -7  -4  243.28   16.20
  -5   7   4  235.28   20.80
   5  -7   4  271.27   22.90
  -5   7   4  260.17   21.90
  -5   7   4  254.87   21.40
  -5   7  -4  267.97   21.20
  -5   7  -4  253.97   21.10
  -5   7  -4  245.38   22.20
  -5  -7   4  246.28   18.50
   5  -7  -4  228.98   20.60
  -6   7   4  327.97   26.40
  -6  -7  -4  312.87   20.00
  -6   7   4  335.37   28.20
   6  -7   4  324.57   28.00
  -6   7   4  303.97   25.80
  -6   7  -4  290.27   24.30
  -6   7  -4  335.47   26.50
  -6  -7   4  279.67   21.30
   6  -7  -4  268.37   24.50
  -6   7  -4  281.47   26.10
   7  -7   4  205.78   24.50
  -7   7   4  191.98   24.50
  -7   7   4  171.48   21.70
  -7   7   4  155.98   21.20
  -7   7  -4  205.18   24.90
  -7  -7   4  193.88   18.00
   7  -7  -4  207.58   24.70
  -7   7  -4  191.48   21.20
  -8   7   4   46.70   19.60
   8  -7   4   23.70   20.40
  -8   7   4   18.90   15.30
  -8   7  -4   62.49   17.90
  -8   7  -4   33.10   16.90
   8  -7  -4  -10.60   24.40
  -8  -7   4   49.00   16.70
  -9   7   4   52.99   21.10
   9  -7   4   94.79   45.70
  -9   7   4   31.00   20.40
  -9   7  -4   73.49   24.80
   9  -7  -4   89.89   28.10
   0   8   4  180.38   14.50
   0   8   4  192.18   14.40
   0   8  -4  203.98   14.80
   0   8  -4  212.88   16.50
   0   8  -4  228.78   17.60
   0   8   4  180.18   11.40
   0  -8   4  215.88   17.00
   0  -8  -4  198.48   14.80
   0  -8   4  197.08   16.20
   0  -8  -4  187.48   12.50
   1  -8   4  461.85   31.10
   1   8  -4  518.55   30.00
  -1   8   4  523.85   28.10
  -1  -8  -4  443.56   24.40
  -1   8   4  444.76   24.80
  -1   8   4  476.75   28.00
   1  -8   4  487.25   28.90
  -1  -8  -4  493.15   28.40
  -1  -8   4  638.04   34.60
   1   8   4  601.64   33.70
   1  -8  -4  639.64   34.60
  -1   8  -4  603.04   35.30
  -1   8  -4  612.84   33.40
  -1  -8   4  650.93   36.70
   1   8   4  652.33   35.30
   1  -8  -4  623.44   34.70
  -1   8  -4  634.04   35.00
  -2   8   4  126.19   12.40
   2  -8   4  144.29   13.70
   2  -8   4  114.99   13.00
  -2  -8  -4  102.99   11.10
  -2   8   4  133.09   10.90
   2   8  -4  104.29   12.20
  -2   8   4  129.39   12.80
  -2   8  -4  137.09   12.70
  -2  -8   4  137.59   13.50
   2   8   4  147.99   13.10
  -2  -8   4  130.09   12.90
   2  -8  -4  146.59   11.20
  -2   8  -4  147.79   13.50
  -2   8  -4  120.09   12.60
  -3  -8  -4  455.65   25.30
   3  -8   4  455.85   28.60
  -3   8   4  456.25   28.50
  -3   8   4  392.46   26.90
   3  -8   4  451.35   27.80
  -3   8   4  426.26   26.30
  -3  -8   4  422.76   26.00
   3   8   4  371.16   23.80
  -3   8  -4  403.96   26.80
  -3   8  -4  386.96   25.50
  -3   8  -4  430.66   26.60
   3  -8  -4  402.66   24.50
  -4   8   4    9.80    8.00
  -4  -8  -4   22.40    5.80
   4  -8   4   20.40    8.50
  -4   8   4   28.60    9.10
   4  -8   4   24.30   10.70
  -4   8  -4   12.30    8.90
  -4   8  -4   37.30   10.30
  -4   8  -4   15.10    9.40
  -4  -8   4   20.70    7.80
   4  -8  -4   25.00    8.30
  -4  -8   4   18.20    7.00
  -5   8   4  440.86   29.70
  -5  -8  -4  428.56   23.80
   5  -8   4  421.76   30.00
  -5   8   4  364.36   28.80
  -5   8   4  418.06   29.70
   5  -8   4  364.66   28.30
   5  -8  -4  410.66   29.70
  -5   8  -4  419.76   30.40
  -5   8  -4  464.75   32.10
  -5   8  -4  504.05   32.50
  -5  -8   4  462.75   28.20
   6  -8   4   38.20   14.00
  -6   8   4   26.70   12.00
  -6  -8  -4   18.20    8.80
  -6   8   4    6.80   11.60
  -6   8   4   30.40   13.40
  -6   8  -4   31.40   13.20
  -6  -8   4   29.50    9.10
  -6   8  -4   23.60   11.80
  -6   8  -4    6.30   13.20
  -7   8   4  252.07   25.40
  -7   8   4  217.58   25.20
   7  -8   4  215.08   25.40
  -7   8   4  184.58   23.00
  -7  -8   4  205.08   19.50
   7  -8  -4  260.07   26.90
  -7   8  -4  233.08   23.70
  -7   8  -4  291.07   28.80
   8  -8   4   81.79   22.20
  -8   8   4   16.90   16.80
  -8   8  -4   29.00   19.40
  -8  -8   4   56.59   13.20
   8  -8  -4   70.19   21.50
   0   9  -4    8.40    6.60
   0  -9  -4   15.20    4.70
   0   9  -4   -1.40    6.60
   0  -9  -4   -0.90    5.50
   0  -9   4    3.60    7.00
   0  -9   4   -1.40    6.80
   0   9  -4   -2.10    5.60
   0   9   4   -6.10    6.90
   0   9   4   12.60    6.50
   0   9   4   13.00    3.70
  -1  -9  -4  509.55   28.20
  -1  -9  -4  590.94   33.00
  -1   9   4  553.24   32.30
   1  -9   4  555.04   33.30
   1  -9   4  574.74   35.30
  -1   9   4  543.65   32.00
   1   9  -4  580.94   34.10
  -1   9   4  535.55   28.60
   1  -9  -4  491.95   29.70
  -1   9  -4  517.75   31.80
  -1  -9   4  524.35   31.00
  -1   9  -4  516.55   29.90
  -1   9  -4  482.15   31.20
   1   9   4  571.34   32.20
  -1  -9   4  615.04   34.50
   1   9   4  550.04   30.90
   1  -9  -4  500.15   30.80
   2  -9   4   11.10    8.50
  -2   9   4   30.00    8.40
  -2   9   4   19.10    7.40
   2  -9   4   19.30    8.10
  -2   9   4    8.50    5.80
   2   9  -4   -2.90    7.60
  -2  -9  -4   -5.80    7.30
  -2   9  -4   18.50    7.90
  -2  -9   4   17.20    8.00
  -2  -9   4   32.90    8.10
   2   9   4   27.90    7.90
  -2   9  -4   13.40    7.40
   2  -9  -4    9.50    5.40
  -3   9   4  679.63   39.00
   3  -9   4  646.04   38.40
  -3   9   4  626.74   36.40
  -3   9   4  657.13   38.10
  -3  -9  -4  653.73   35.70
   3  -9   4  679.23   39.20
  -3   9  -4  710.33   40.40
  -3   9  -4  675.23   40.60
   3   9   4  614.94   37.80
  -3   9  -4  700.43   39.80
  -3  -9   4  763.12   40.40
   3  -9  -4  693.73   38.00
  -3  -9   4  742.43   40.30
  -4   9   4   50.99   11.00
  -4   9   4   43.10   10.60
  -4   9   4   46.60   10.70
  -4  -9  -4   58.49    7.90
   4  -9   4   50.99   11.60
   4  -9   4   53.19   11.90
   4  -9  -4   37.80    9.90
  -4   9  -4   64.39   11.90
  -4  -9   4   45.80   10.00
  -4   9  -4   50.99   11.20
  -4   9  -4   41.20   11.20
  -5   9   4  391.06   30.00
   5  -9   4  424.96   31.10
  -5   9   4  405.66   30.40
  -5  -9  -4  392.26   23.70
  -5   9   4  432.16   30.00
   5  -9   4  425.46   30.70
   5  -9  -4  350.96   27.30
  -5   9  -4  373.16   28.30
  -5   9  -4  378.46   29.10
  -5  -9   4  388.86   25.50
  -5   9  -4  408.56   29.80
  -6   9   4   31.00   12.60
   6  -9   4   44.80   14.20
  -6   9   4   34.10   13.50
  -6   9   4   43.70   13.80
   6  -9   4   61.09   15.10
  -6   9  -4   15.00   13.70
  -6   9  -4   62.69   14.40
  -6   9  -4   44.50   14.60
  -6  -9   4   35.50    9.60
   6  -9  -4   52.19   15.00
  -7   9   4  354.56   31.20
  -7   9   4  385.76   33.90
  -7   9   4  371.96   33.50
   7  -9   4  371.46   33.40
  -7  -9   4  414.06   28.00
  -7   9  -4  374.06   33.80
  -7   9  -4  397.06   35.10
  -7   9  -4  393.36   32.80
   7  -9  -4  439.66   36.60
  -8   9   4    9.40   16.00
   8  -9   4   19.20   26.40
  -8   9   4   34.80   18.00
   8  -9  -4   29.70   27.80
  -8   9  -4   75.49   18.50
  -8   9  -4   50.29   20.50
   0 -10   4  626.44   35.60
   0  10   4  518.75   30.10
   0 -10  -4  648.04   35.60
   0  10  -4  600.04   36.50
   0  10  -4  584.64   33.30
   0  10   4  616.64   35.20
   0 -10  -4  573.44   31.00
   0 -10   4  604.74   36.50
   0  10   4  628.64   35.30
   0  10  -4  664.03   37.50
  -1  10   4 1860.81   85.09
  -1  10   4 1649.93   80.29
  -1 -10  -4 1768.22   85.29
  -1 -10  -4 1609.74   79.79
  -1  10   4 1781.42   85.49
   1 -10   4 1752.52   85.99
   1  10  -4 1733.43   86.59
   1 -10   4 1734.43   86.69
  -1 -10   4 1942.01   90.79
   1 -10  -4 1853.91   87.69
  -1 -10   4 1753.62   87.29
   1  10   4 1813.72   87.39
  -1  10  -4 1875.31   88.89
  -1  10  -4 1715.13   85.79
   1  10   4 1901.11   88.89
  -1  10  -4 1768.02   88.79
   1 -10  -4 1627.74   84.39
  -2 -10  -4  555.64   34.20
   2 -10   4  546.25   34.70
   2  10  -4  563.24   34.10
   2 -10   4  511.35   34.80
  -2  10   4  537.35   33.80
  -2  10   4  556.54   33.50
  -2  10   4  533.45   30.60
  -2 -10   4  573.84   36.10
  -2 -10   4  604.04   34.70
   2 -10  -4  537.85   34.80
  -2  10  -4  587.84   34.00
   2 -10  -4  526.35   33.00
  -2  10  -4  664.83   37.00
   2  10   4  607.64   36.00
  -2  10  -4  573.34   36.20
   3 -10   4 1426.36   74.39
  -3  10   4 1457.05   72.09
  -3  10   4 1415.26   74.69
  -3  10   4 1456.55   74.39
  -3 -10  -4 1458.25   72.09
   3 -10   4 1552.94   75.89
  -3 -10   4 1399.96   73.79
   3 -10  -4 1393.66   71.39
  -3 -10   4 1632.04   74.99
  -3  10  -4 1489.75   73.79
  -3  10  -4 1594.54   75.99
  -3  10  -4 1505.45   75.99
   3  10   4 1240.98   71.79
  -4  10   4  311.27   25.10
   4 -10   4  333.87   26.90
   4 -10   4  312.07   24.60
  -4 -10  -4  345.37   21.40
  -4  10   4  316.07   24.20
  -4  10   4  308.17   25.30
  -4  10  -4  294.57   25.00
  -4 -10   4  337.67   23.90
  -4  10  -4  317.47   24.90
  -4  10  -4  299.07   24.10
   4 -10  -4  293.77   22.40
  -5  10   4  579.04   38.90
   5 -10   4  534.75   38.30
  -5 -10  -4  567.54   31.40
  -5  10   4  574.14   37.50
  -5  10   4  572.84   37.90
   5 -10   4  592.04   38.80
  -5  10  -4  650.23   41.10
   5 -10  -4  608.74   38.80
  -5  10  -4  574.84   38.60
  -5 -10   4  620.04   36.50
  -5  10  -4  572.64   39.40
   6 -10   4  148.59   19.60
  -6  10   4  124.69   18.20
  -6  10   4  167.08   21.10
   6 -10   4  114.89   18.90
  -6  10   4  155.28   20.90
  -6  10  -4  139.39   20.70
  -6  10  -4  150.58   18.90
  -6  10  -4  145.69   20.50
   6 -10  -4  146.89   19.60
  -6 -10   4  128.79   15.10
  -7  10   4  233.28   27.10
  -7  10   4  231.38   27.40
   7 -10   4  232.78   26.50
  -7  10   4  190.98   25.30
  -7  10  -4  189.98   25.90
  -7  10  -4  168.38   24.80
  -7  10  -4  192.48   23.40
   7 -10  -4  197.48   25.30
  -7 -10   4  191.98   18.80
  -8  10   4    3.10   17.20
   8 -10   4    3.10   38.80
  -8  10   4   23.30   17.30
  -8  10  -4   34.70   19.40
  -8  10  -4   18.80   17.90
   0  11   4  926.11   49.00
   0  11   4  928.01   49.30
   0  11  -4  915.81   50.39
   0 -11  -4  817.22   47.80
   0 -11   4  878.01   48.10
   0  11  -4  848.62   45.70
   0 -11   4  848.52   50.19
   0  11  -4  908.61   50.79
  -1  11   4  126.19   14.80
  -1 -11  -4  106.49   10.00
   1 -11   4  125.39   16.10
  -1 -11  -4  103.99   14.30
  -1  11   4  109.99   14.30
   1  11  -4  113.59   15.20
   1 -11   4  128.69   15.10
  -1  11   4  102.69   10.30
  -1  11  -4  122.49   15.60
   1 -11  -4  104.79   13.70
  -1  11  -4  105.39   14.50
   1  11   4   78.79   12.00
  -1 -11   4  134.09   15.80
  -1 -11   4   90.19   12.10
  -1  11  -4  100.89   12.40
   1  11   4  106.59   14.50
  -2  11   4  327.47   22.00
   2 -11   4  301.47   27.50
  -2  11   4  346.97   25.60
  -2 -11  -4  421.36   28.50
   2  11  -4  334.97   25.80
  -2  11   4  341.27   26.10
   2 -11   4  325.07   26.20
  -2  11  -4  346.67   23.80
   2 -11  -4  325.47   25.40
  -2 -11   4  340.57   26.50
  -2 -11   4  329.87   23.80
  -2  11  -4  330.57   26.00
  -2  11  -4  301.87   24.90
   2  11   4  339.07   25.10
   3 -11   4   35.20   12.40
  -3  11   4   54.69   12.00
   3  11  -4   56.89   12.40
   3 -11   4   51.69   12.50
  -3  11   4   52.89   12.40
  -3  11  -4   56.59   12.40
  -3  11  -4   28.40   11.60
   3 -11  -4   40.90   11.70
  -3 -11   4   61.79   12.10
  -3 -11   4   50.39   11.50
   3  11   4   27.20   17.90
  -3  11  -4   34.30   11.30
  -4 -11  -4  338.27   23.40
  -4  11   4  343.87   25.50
   4 -11   4  348.27   27.80
  -4  11   4  389.76   29.10
   4 -11   4  331.27   28.10
  -4  11   4  397.26   28.60
  -4  11  -4  428.76   31.60
   4 -11  -4  447.86   31.70
  -4 -11   4  431.36   28.70
  -4  11  -4  410.06   30.30
  -4  11  -4  335.67   27.80
   5 -11   4   38.40   13.50
  -5 -11  -4   15.60    6.80
  -5  11   4    7.40   11.50
  -5  11   4   42.60   14.20
  -5  11   4   13.20   10.80
   5 -11   4   16.30   11.90
  -5 -11   4   26.80   10.30
  -5  11  -4    4.70   11.50
  -5  11  -4  -14.00   11.50
  -5  11  -4    3.70   11.70
   6 -11   4  208.48   24.80
  -6  11   4  203.48   23.20
   6 -11   4  231.38   25.30
  -6  11   4  230.98   24.60
  -6  11   4  241.38   26.20
  -6  11  -4  213.78   23.70
  -6  11  -4  201.28   24.40
  -6 -11   4  227.28   19.70
  -6  11  -4  187.68   24.40
  -7  11   4   24.00   15.20
  -7  11   4  -14.30   22.90
  -7  11   4   -1.70   15.70
   7 -11   4   -9.00   23.70
  -7  11  -4    2.50   16.30
  -7  11  -4   28.40   29.10
  -7  11  -4   25.10   16.00
  -7 -11   4   -8.90   23.40
  -8  11   4   92.69   42.30
   8 -11   4  106.89   36.90
  -8  11   4   66.19   38.90
  -8  11   4  161.68   25.90
  -8  11  -4  100.79   22.50
  -8  11  -4  126.39   24.50
   0  12   4   56.89   12.40
   0  12  -4   54.29   12.90
   0 -12   4   39.40   11.00
   0  12  -4   69.39   14.00
   0 -12  -4   71.09   13.80
   0 -12   4   62.99   12.70
  -1  12   4   21.50    9.80
  -1  12   4   16.40    9.40
   1  12  -4   17.90   10.00
  -1 -12  -4   -0.30    8.50
   1 -12   4   26.00   11.40
  -1 -12   4   27.90    9.40
   1 -12  -4   37.30   11.40
  -1  12  -4   18.80   10.00
  -1  12  -4   38.60   10.40
   1  12   4   26.50   10.10
  -2  12   4    4.10    9.90
  -2  12   4   15.80    7.60
  -2  12   4   29.80   10.40
   2 -12   4   -5.90   12.80
  -2 -12  -4   22.00   10.80
   2 -12   4   18.10   11.70
   2  12  -4   22.30   15.10
  -2 -12   4   31.50   12.20
  -2  12  -4   48.90   12.00
   2 -12  -4   38.80   11.90
  -2  12  -4   25.00    9.50
   2  12   4   36.00   11.30
  -2  12  -4   26.90   11.60
  -2 -12   4   49.90   10.70
  -3  12   4   40.20   12.60
  -3  12   4   37.10   11.30
  -3 -12  -4   36.20   11.30
  -3  12   4   36.50    9.30
   3  12  -4   29.80   11.10
   3 -12   4   16.70   11.80
   3 -12   4    5.80   12.20
  -3 -12   4   23.10    9.60
  -3  12  -4   22.30   10.00
  -3  12  -4   32.40   12.10
   3 -12  -4   12.00   13.20
  -3 -12   4   29.40   11.30
   4 -12   4   97.49   17.40
  -4 -12  -4  120.69   14.10
   4 -12   4  129.99   18.50
  -4  12   4  123.39   17.30
  -4  12   4  115.69   17.20
  -4  12   4  112.09   15.00
  -4  12  -4  159.98   19.00
  -4 -12   4  107.89   16.00
  -4  12  -4  126.99   19.30
  -4  12  -4  139.99   17.80
   4 -12  -4  127.29   18.00
   5 -12   4   11.80   13.00
  -5  12   4   41.00   12.90
   5 -12   4   15.90   12.70
  -5  12   4   15.00   12.20
  -5  12   4   26.20   12.30
  -5  12  -4   30.20   13.90
   5 -12  -4   40.90   13.50
  -5  12  -4   24.90   12.40
  -5  12  -4    8.40   13.50
  -6  12   4   97.49   19.00
   6 -12   4  123.49   25.80
   6 -12   4   76.49   19.00
  -6  12   4   75.59   19.40
  -6  12   4   57.89   16.70
  -6  12  -4   75.89   18.50
  -6  12  -4  102.19   18.60
  -6  12  -4  100.79   20.60
   6 -12  -4   93.79   19.80
  -6 -12   4  118.69   15.60
  -7  12   4    4.30   16.00
  -7  12   4   40.60   30.10
  -7  12   4   28.30   17.70
   7 -12   4   48.90   35.70
  -7  12  -4   47.20   21.10
  -7  12  -4   49.90   17.00
  -7  12  -4   27.30   17.60
   7 -12  -4   26.10   30.90
   0  13   4  296.57   25.50
   0  13  -4  308.37   26.90
   0 -13   4  326.37   26.90
   0 -13  -4  322.57   25.80
   0 -13   4  327.17   24.50
   0  13   4  336.87   26.50
  -1  13   4  113.59   16.30
  -1  13   4  137.69   17.70
   1  13  -4  125.39   17.20
  -1 -13  -4  115.29   16.40
   1 -13   4  136.09   18.20
   1 -13   4  148.49   16.70
  -1 -13   4  164.28   16.40
   1 -13  -4  147.69   18.20
  -1  13  -4  132.39   18.50
  -1 -13   4  169.38   19.20
  -1  13  -4  173.78   19.70
   1  13   4  143.29   17.50
   2  13  -4  535.85   36.50
  -2  13   4  532.45   36.50
  -2 -13  -4  549.05   35.90
  -2  13   4  508.85   35.80
   2 -13   4  477.35   36.60
   2 -13   4  527.05   36.80
  -2 -13   4  560.64   36.80
   2 -13  -4  505.55   35.50
  -2  13  -4  453.85   32.20
  -2 -13   4  439.66   31.00
   2  13   4  493.45   34.50
  -2  13  -4  533.65   36.70
  -2  13  -4  485.15   35.60
   3  13  -4  119.39   18.20
  -3  13   4  119.39   18.40
  -3  13   4  112.89   14.00
   3 -13   4  127.89   20.30
   3 -13   4  127.59   19.30
  -3  13   4   97.09   16.20
  -3 -13  -4  110.89   17.70
   3 -13  -4   98.79   17.40
  -3  13  -4  103.19   17.20
  -3  13  -4   95.49   15.40
  -3 -13   4  104.19   17.00
  -3  13  -4   80.79   16.50
  -4  13   4  357.56   30.50
  -4  13   4  318.47   25.70
  -4  13   4  333.67   28.20
   4 -13   4  317.37   29.00
  -4 -13  -4  323.77   25.20
   4 -13   4  326.67   29.30
  -4 -13   4  327.17   27.30
   4 -13  -4  309.67   28.70
  -4  13  -4  337.97   31.00
  -4  13  -4  301.77   26.90
  -4  13  -4  334.87   29.60
  -5  13   4   41.10   14.30
   5 -13   4   82.59   18.10
   5 -13   4   46.70   20.80
  -5  13   4   31.50   13.10
  -5  13   4   35.60   15.20
   5 -13  -4   59.79   16.70
  -5  13  -4   39.80   14.50
  -5  13  -4   77.89   18.80
  -5 -13   4   56.29   14.10
  -6  13   4  232.08   24.20
   6 -13   4  184.08   26.30
  -6  13   4  165.38   26.70
  -6  13   4  154.58   22.40
  -6  13  -4  175.88   24.60
  -6 -13   4  152.28   19.00
  -6  13  -4  224.78   28.00
  -6  13  -4  173.08   23.60
   6 -13  -4  208.18   25.50
  -7  13   4   16.70   14.70
  -7  13   4   14.60   35.90
  -7  13   4   12.50   15.70
  -7  13  -4   -9.90   20.00
   7 -13  -4   -5.20   37.70
  -7  13  -4  -20.90   23.80
  -7  13  -4    5.50   21.10
   0  14   4  453.85   34.10
   0 -14   4  484.15   35.20
   0  14   4  449.66   33.60
   0 -14  -4  414.26   33.20
   0  14  -4  421.46   34.40
  -1  14   4  916.41   53.29
   1  14  -4  831.02   52.39
  -1  14   4  890.41   52.89
   1 -14   4  781.92   52.19
  -1 -14  -4  830.52   50.99
  -1  14  -4  836.12   52.09
  -1 -14   4  804.22   49.60
   1 -14  -4  765.62   49.30
   1  14   4  800.32   50.19
  -1  14  -4  818.12   51.39
  -2 -14  -4  293.97   24.40
   2 -14   4  237.98   26.20
  -2  14   4  246.98   25.00
   2  14  -4  251.77   24.00
  -2  14   4  257.37   24.80
   2 -14  -4  205.68   22.70
  -2  14  -4  240.58   25.30
   2  14   4  260.07   24.30
  -2 -14   4  244.98   24.40
  -2  14  -4  252.07   25.50
  -3  14   4  561.44   41.20
  -3  14   4  610.94   42.30
   3 -14   4  612.84   43.30
   3  14  -4  650.43   43.80
  -3 -14  -4  611.64   43.30
  -3  14  -4  510.75   37.00
  -3  14  -4  513.35   39.10
   3 -14  -4  544.75   40.20
  -3 -14   4  668.33   43.60
  -3  14  -4  556.64   41.10
   4 -14   4   83.89   18.10
  -4  14   4   52.39   13.20
  -4  14   4  122.99   19.70
  -4 -14  -4   75.09   14.90
  -4  14   4   83.19   16.40
   4 -14  -4   73.19   17.90
  -4  14  -4   54.09   14.40
  -4  14  -4   92.69   17.90
  -4 -14   4   72.29   17.10
  -5  14   4  300.07   29.60
  -5  14   4  311.17   31.70
   5 -14   4  305.57   31.10
  -5  14   4  323.67   28.30
  -5  14  -4  364.06   34.40
  -5 -14   4  329.37   28.90
  -5  14  -4  354.36   30.70
  -5  14  -4  276.87   29.80
   5 -14  -4  305.47   31.30
  -6  14   4   61.09   18.80
   6 -14   4   51.89   31.40
  -6  14   4   62.19   20.60
  -6  14   4   39.90   16.90
  -6  14  -4   11.10   18.40
  -6  14  -4   32.50   16.20
   6 -14  -4   32.00   24.90
  -6 -14   4   41.50   14.80
  -6  14  -4  -22.40   24.50
  -7  14   4  106.39   22.40
  -7  14   4  102.39   25.30
  -7  14   4   81.59   29.80
   7 -14  -4   30.00   41.00
  -7  14  -4  165.78   34.20
  -7  14  -4  129.59   26.00
   0  15   4  -20.40   12.50
   0  15  -4   -8.50   13.80
   0 -15   4    3.70   11.90
   0 -15  -4    1.90   11.40
  -1  15   4   28.90   14.60
  -1  15   4   31.60   13.70
   1  15  -4   32.90   13.40
   1 -15   4   26.00   14.90
  -1 -15  -4    8.90   12.70
  -1  15  -4   48.90   15.70
   1 -15  -4   39.00   15.30
  -1  15  -4    1.40   11.20
  -1 -15   4   16.60   13.40
   1  15   4   17.80   11.80
   2 -15   4   20.30   15.50
  -2 -15  -4   20.80   12.40
   2  15  -4    1.70    9.20
  -2  15   4   -1.70   12.60
  -2  15   4    1.80   12.80
  -2  15  -4  -18.70   13.40
  -2  15  -4   -6.80   13.30
  -2 -15   4    6.30   12.00
   2  15   4   27.00   12.40
   2 -15  -4    1.90   13.60
  -3  15   4   79.69   18.00
  -3  15   4   87.09   18.20
   3 -15   4   36.90   18.70
   3  15  -4  105.39   18.10
  -3 -15  -4   78.59   17.20
  -3  15  -4   95.09   20.10
  -3  15  -4   66.39   18.80
  -3 -15   4  132.09   20.30
   3 -15  -4   72.89   18.40
  -4  15   4    5.00   14.10
   4 -15   4   -0.30   16.10
  -4  15   4   11.40   15.00
  -4 -15  -4   -6.80   13.70
  -4 -15   4   -8.60   15.50
  -4  15  -4  -26.80   15.30
  -4  15  -4   -6.40   12.30
  -4  15  -4   11.40   13.80
   4 -15  -4    8.00   15.60
  -5  15   4  126.19   23.40
   5 -15   4  113.79   22.90
  -5  15   4  159.18   23.80
  -5  15  -4  141.49   21.70
  -5  15  -4  117.29   22.50
  -5  15  -4  123.29   25.50
   5 -15  -4  157.68   24.30
  -5 -15   4  159.98   22.50
  -6  15   4   24.40   15.90
   6 -15   4   33.00   31.30
  -6  15   4   15.30   26.10
  -6  15   4    9.00   20.80
  -6 -15   4   13.10   25.60
  -6  15  -4   29.20   19.50
  -6  15  -4   -9.40   22.70
  -6  15  -4    6.50   15.00
   6 -15  -4   11.50   26.90
   0 -16   4   87.49   18.30
   0  16   4   69.89   17.80
   0  16  -4   96.29   19.30
   0 -16  -4   83.69   17.70
   1  16  -4  216.78   25.60
  -1  16   4  267.87   28.50
  -1 -16  -4  269.67   25.70
   1 -16   4  200.98   26.80
  -1  16   4  216.78   26.40
   1 -16  -4  234.48   26.50
  -1 -16   4  195.08   22.40
  -1  16  -4  214.08   27.10
  -1  16  -4  199.98   26.00
   1  16   4  205.08   24.70
   2 -16   4   87.39   20.00
  -2  16   4   81.49   19.00
   2  16  -4   55.29   15.10
  -2  16   4   92.69   19.10
  -2 -16  -4   87.99   16.80
  -2  16  -4   67.59   19.20
   2 -16  -4   80.89   19.20
  -2  16  -4   69.89   17.90
  -2 -16   4   70.29   16.70
  -3  16   4  212.08   26.20
  -3  16   4  188.38   25.40
   3 -16   4  240.68   28.40
  -3 -16  -4  230.28   25.50
  -3  16  -4  221.88   28.00
  -3  16  -4  246.68   27.90
  -3 -16   4  269.87   28.10
   3 -16  -4  207.58   26.50
  -4 -16  -4   65.69   19.10
  -4  16   4   48.00   17.90
   4 -16   4   -1.10   19.30
  -4  16   4   35.30   17.10
   4 -16  -4   32.20   17.60
  -4 -16   4   23.30   19.30
  -4  16  -4    5.40   16.50
  -4  16  -4   -0.80   16.10
   5 -16   4   97.89   23.00
  -5  16   4  112.49   21.80
  -5  16   4  121.49   23.60
  -5  16  -4  120.69   26.50
  -5  16  -4  169.58   25.60
   5 -16  -4  110.29   23.30
  -5 -16   4  182.38   26.00
  -6  16   4   20.70   52.89
  -6  16   4    1.70   25.80
   6 -16   4    5.60   42.40
  -6  16  -4  -30.40   47.40
  -6  16  -4    8.90   44.70
  -6  16  -4   -8.80   19.30
   6 -16  -4   25.10   34.80
   0 -17  -4  394.26   36.60
   0 -17   4  456.65   38.30
   0  17  -4  512.35   41.30
   0  17   4  503.75   41.10
  -1 -17  -4   76.59   17.90
  -1  17   4   66.59   19.80
   1 -17   4   41.90   17.30
   1  17  -4   79.09   18.40
  -1 -17   4   56.39   16.90
  -1  17  -4   89.59   21.00
   1  17   4   14.40   15.90
   2  17  -4  197.88   24.80
  -2 -17  -4  226.78   24.50
  -2  17   4  227.08   27.50
   2 -17   4  181.08   27.00
  -2  17   4  196.58   26.30
  -2 -17   4  264.57   26.10
  -2  17  -4  214.68   29.50
   2 -17  -4  221.68   27.60
  -2  17  -4  258.67   30.60
  -3  17   4   16.90   25.00
  -3  17   4   -0.70   14.20
   3 -17  -4   63.19   20.10
  -3  17  -4   48.40   18.90
  -3 -17   4   20.80   16.60
   4 -17   4  164.88   26.00
  -4  17   4   88.59   21.90
  -4  17   4  130.39   24.00
  -4  17  -4  163.68   25.80
   4 -17  -4  173.48   27.20
  -4 -17   4  182.48   26.30
  -4  17  -4  187.68   28.30
   5 -17   4  111.49   41.40
  -5  17   4   45.00   21.00
  -5  17   4   34.90   19.40
   5 -17  -4   -6.70   19.60
  -5  17  -4   33.50   24.50
  -5  17  -4   -5.30   18.40
  -5 -17   4   66.59   61.79
   0  18   4  240.88   28.80
   0 -18   4  193.38   27.20
   0 -18  -4  189.28   26.80
   0  18  -4  224.98   28.70
   1 -18   4   16.10   17.10
  -1  18   4   34.40   16.70
  -1 -18  -4    8.90   13.60
   1  18  -4  -10.40   15.90
   1  18   4   -9.90   17.80
  -1 -18   4    5.60   14.80
  -1  18  -4    8.00   18.70
   1 -18  -4    0.60   16.20
  -2 -18  -4  202.58   24.80
  -2  18   4  200.08   27.90
   2  18  -4  177.68   25.00
   2 -18   4  221.48   31.50
  -2  18  -4  234.88   32.40
  -2  18  -4  256.07   32.70
  -2 -18   4  246.98   27.50
   2 -18  -4  244.18   31.30
  -3 -18  -4  -32.70   21.80
  -3  18   4   13.80   17.20
   3 -18   4  -39.00   20.60
  -3  18   4   84.99   35.90
  -3 -18   4  -14.80   16.00
   3 -18  -4  -31.30   19.80
  -3  18  -4  -18.50   20.70
  -3  18  -4    1.80   17.90
  -4  18   4   96.69   23.70
   4 -18   4  114.49   26.40
  -4  18   4   86.29   21.80
  -4  18  -4   85.99   24.10
   4 -18  -4   99.69   24.10
  -4 -18   4  113.49   30.20
  -4  18  -4  104.09   33.90
   0  19  -4   32.30   27.50
   0 -19   4   42.90   19.30
   0 -19  -4   61.19   20.70
   1  19  -4   26.50   29.50
   1 -19   4   14.30   20.00
  -1  19   4   11.10   18.00
  -1 -19  -4  -22.50   20.10
   1  19   4  -20.10   33.70
  -1  19  -4   31.60   20.30
  -1 -19   4  -23.50   16.70
  -2 -19  -4   18.10   16.30
   2 -19   4   17.10   19.40
  -2  19   4   -2.40   17.60
  -2  19  -4   47.90   22.70
  -2 -19   4  -15.60   19.20
   2 -19  -4    6.80   19.80
  -3 -19  -4  -21.20   39.70
   3 -19   4  -11.20   21.30
  -3  19   4   31.20   25.00
  -3 -19   4   18.50   19.00
  -3  19  -4   23.20   27.80
  -3  19  -4   14.60   26.10
   3 -19  -4   22.80   19.90
   0  20  -4   27.10   28.40
   0 -20   4   12.70   17.10
   0 -20  -4   53.69   26.90
   0  20   4   63.29   44.80
  -1 -20  -4  276.57   31.60
   1  20  -4  231.48   34.30
  -1  20   4  251.87   34.80
   1 -20   4  233.28   32.10
   1 -20  -4  207.28   32.10
  -1  20  -4  207.98   31.70
  -1 -20   4  213.38   28.00
   2 -20   4   78.19   24.90
  -2 -20  -4   64.89   19.30
  -2  20   4   19.80   25.60
  -2  20  -4   56.09   32.90
  -2 -20   4   89.19   22.60
   2 -20  -4   75.29   26.80
   0   0  -5    1.10   17.80
   0   0   5    1.50   23.30
   0   0   5   -2.00   48.80
   0   0   5    0.30  105.39
   1   0   5 4354.66  173.88
  -1   0   5 3907.71  173.28
  -1   0   5 4198.58  173.48
  -1   0  -5 3402.96  178.38
  -1   0   5 3996.10  173.48
  -1   0  -5 4135.39  173.58
  -1   0  -5 3755.12  172.18
  -2   0   5   46.00    5.10
  -2   0  -5   33.00    4.60
  -2   0   5   30.40    4.90
  -2   0  -5   31.90    3.20
  -2   0  -5   32.10    3.00
  -3   0   5 1414.26   64.89
  -3   0  -5 1291.17   62.39
  -3   0   5 1459.05   64.69
  -3   0  -5 1397.06   65.59
  -3   0  -5 1394.56   63.19
  -4   0  -5  105.79   10.50
  -4   0   5   81.99    8.90
  -4   0   5   80.89    8.40
  -4   0  -5   70.09    6.60
  -4   0  -5   89.99    7.90
  -5   0  -5  316.47   20.20
  -5   0  -5  438.66   22.80
  -5   0   5  372.06   25.70
  -5   0   5  381.36   23.50
  -5   0  -5  371.06   25.30
  -5   0   5  368.46   23.60
  -6   0   5   71.69   10.10
  -6   0   5   44.80   10.20
  -6   0   5   44.20   11.20
  -6   0  -5   53.39    8.90
  -6   0  -5   83.69   13.70
  -7   0   5   45.70   11.40
  -7   0   5   70.79   15.10
  -7   0  -5   50.29   10.10
  -7   0  -5   56.99   15.30
  -8   0  -5   82.09   13.90
  -8   0   5   98.39   18.80
  -8   0  -5  105.79   20.70
  -8   0   5   71.69   15.00
   9   0   5  -23.70   18.00
  -9   0   5   50.69   20.30
  -9   0  -5    3.80   29.40
  -9   0   5   -7.70   18.10
   0   1  -5 2018.80   87.79
   0   1   5 1729.33   90.09
   0   1   5 2087.99   85.79
   0  -1   5 2166.08   90.79
   0  -1   5 1964.00   86.69
   0   1  -5 1748.63   86.89
   0   1   5 2022.00   86.09
  -1   1   5  291.27   14.80
   1  -1   5  288.97   15.40
  -1  -1  -5  272.37   14.40
  -1   1   5  277.07   14.80
   1  -1   5  315.47   14.60
  -1  -1   5  240.18   12.60
  -1   1  -5  238.28   12.60
  -1   1  -5  247.08   13.10
  -1  -1   5  217.88   13.90
  -1  -1   5  242.38   12.80
  -1   1  -5  253.27   12.30
  -2   1   5 2053.79   90.19
  -2   1   5 1999.80   90.09
  -2  -1  -5 1933.21   87.99
  -2  -1  -5 2046.20   90.09
  -2  -1   5 1776.62   75.99
  -2   1  -5 1735.63   75.09
  -2   1  -5 1521.45   74.69
  -2  -1   5 1694.93   75.79
  -2   1  -5 1673.83   76.49
  -3  -1  -5  136.19    8.30
  -3   1   5  124.19    9.80
  -3   1   5  117.29    9.80
  -3  -1  -5  122.79   10.30
  -3   1  -5  159.18   10.30
  -3  -1   5  159.28   11.30
  -3  -1   5  147.19   10.40
  -3   1  -5  156.48   12.10
  -3   1  -5  130.09    9.30
  -4  -1  -5 1824.22   79.69
  -4   1   5 1687.33   81.69
  -4   1   5 1727.23   83.39
  -4  -1  -5 1729.13   82.39
  -4   1   5 1754.72   81.89
  -4   1  -5 1627.64   75.59
  -4   1  -5 1659.33   72.59
  -4  -1   5 1595.84   73.49
  -4  -1   5 1543.35   72.89
  -4   1  -5 1369.06   71.19
  -5  -1  -5   77.29    8.30
  -5   1   5   56.59    9.10
  -5  -1  -5   68.29   11.30
  -5   1   5   72.99   10.50
  -5   1   5   82.09   11.90
  -5  -1   5   59.19   10.70
  -5   1  -5   62.69    7.80
  -5   1  -5   79.19   12.10
  -5   1  -5   67.59    8.50
  -5  -1   5   74.79    9.20
  -5  -1   5   52.99    9.40
  -6   1   5 1157.58   59.19
  -6   1   5 1115.89   61.39
  -6  -1  -5 1190.38   56.59
  -6   1   5 1068.39   58.09
  -6  -1  -5 1119.69   61.19
  -6  -1   5 1073.89   55.89
  -6  -1   5 1201.38   57.99
  -6   1  -5 1090.59   55.69
  -6  -1   5 1077.09   59.39
  -6   1  -5 1044.80   59.79
  -7   1   5   40.80   12.10
  -7  -1  -5   21.90   12.60
  -7   1   5   18.00   12.90
  -7  -1  -5   44.10    9.80
  -7  -1   5   49.70   14.40
  -7   1  -5   42.70   13.00
  -7   1  -5   28.20    9.00
  -7  -1   5   16.70   10.60
  -8  -1  -5  436.06   37.00
  -8  -1  -5  439.86   30.50
   8  -1   5  510.85   39.80
  -8   1   5  506.05   39.10
  -8   1   5  479.55   34.70
  -8   1  -5  529.45   40.40
  -8  -1   5  484.55   34.60
  -8  -1   5  530.45   40.30
  -8   1  -5  458.85   33.00
  -9  -1  -5   17.60   26.10
   9  -1   5   18.30   23.30
  -9   1   5   26.40   16.20
  -9   1   5   21.20   19.40
  -9   1  -5   43.00   21.40
  -9  -1   5   56.19   21.50
   0   2  -5  671.03   34.30
   0   2   5  710.33   32.40
   0  -2   5  707.03   33.90
   0   2   5  747.93   32.10
   0   2  -5  688.63   34.00
   0  -2   5  723.63   36.90
   1  -2   5 1361.16   57.69
   1  -2   5 1292.67   58.19
  -1   2   5 1253.07   57.49
  -1   2   5 1250.67   57.19
  -1  -2  -5 1183.18   56.19
  -1  -2   5 1416.66   67.89
  -1  -2   5 1597.24   68.09
  -1   2  -5 1527.25   68.29
   1   2   5 1385.36   65.69
  -1   2  -5 1555.74   68.09
  -1   2  -5 1559.24   67.69
   2  -2   5 1022.40   47.80
  -2  -2  -5  990.30   44.30
  -2   2   5  991.50   46.90
  -2   2   5  996.00   46.80
  -2  -2  -5  979.70   45.90
  -2   2  -5 1037.40   47.30
  -2   2  -5  952.60   47.10
  -2  -2   5 1026.90   47.60
  -2   2  -5 1042.00   48.40
  -2  -2   5 1046.00   47.60
  -3  -2  -5  616.04   30.70
  -3  -2  -5  581.44   28.30
  -3   2   5  594.54   31.00
  -3   2   5  604.84   31.00
  -3   2  -5  526.15   25.90
  -3   2  -5  479.75   27.40
  -3   2  -5  487.45   25.40
  -3  -2   5  466.95   25.40
  -3  -2   5  512.25   26.30
  -4  -2  -5  472.75   24.60
  -4   2   5  505.35   28.90
  -4  -2  -5  499.85   27.50
  -4   2   5  464.55   27.00
  -4   2   5  463.35   27.00
  -4  -2   5  422.66   24.10
  -4   2  -5  424.96   23.40
  -4  -2   5  403.26   23.90
  -4   2  -5  415.76   23.20
  -4   2  -5  416.96   25.60
  -5   2   5  291.47   20.70
  -5  -2  -5  273.47   17.20
  -5  -2  -5  274.07   20.70
  -5   2   5  303.27   22.50
  -5   2   5  275.37   19.80
  -5   2  -5  185.88   14.70
  -5  -2   5  224.78   18.30
  -5   2  -5  209.88   18.40
  -5  -2   5  218.78   16.40
  -5  -2   5  217.58   15.40
  -5   2  -5  201.98   15.40
  -6   2   5  104.19   13.20
  -6   2   5   80.59   12.10
  -6  -2  -5   95.99   10.50
  -6  -2  -5  115.29   14.90
  -6   2   5   82.49   14.70
  -6  -2   5  115.69   13.00
  -6   2  -5  101.59   12.00
  -6   2  -5   94.49   14.90
  -6  -2   5  113.69   15.70
  -7  -2  -5   34.80   12.50
  -7   2   5   25.30   11.30
  -7  -2  -5   44.40    9.30
  -7   2  -5   22.30   12.80
  -7  -2   5   11.30   11.90
  -7  -2   5   57.59   12.10
  -7   2  -5   29.20    9.60
  -8  -2  -5   50.29   16.90
  -8   2   5   33.70   12.90
   8  -2   5   32.80   16.20
  -8   2   5   54.49   17.50
  -8   2  -5   29.00   12.00
  -8   2  -5   48.30   17.00
  -8  -2   5   44.00   13.20
  -9   2   5   -1.30   24.40
  -9   2   5  -25.90   16.90
   9  -2   5  -11.80   16.30
  -9  -2  -5   -8.70   26.70
  -9  -2   5  -24.00   28.30
  -9   2  -5   15.20   15.50
  -9   2  -5    0.10   17.80
  -9  -2   5   20.50   17.10
   0   3  -5 4095.79  174.68
   0  -3   5 3740.83  176.08
   0   3   5 3907.71  171.88
   0   3  -5 3857.21  174.28
   0   3   5 3950.60  172.18
   0  -3   5 4041.80  174.38
   1  -3   5  591.04   26.90
  -1  -3  -5  484.25   24.80
  -1   3   5  559.64   26.00
  -1  -3  -5  469.55   23.90
   1  -3   5  525.15   26.70
  -1   3   5  531.15   26.30
   1   3  -5  549.25   27.30
   1   3   5  555.44   26.30
  -1  -3   5  579.34   28.60
  -1   3  -5  548.35   28.20
  -1   3  -5  578.74   28.10
  -1  -3   5  604.44   28.90
  -1   3  -5  564.24   28.50
  -2   3   5 1781.52   81.49
  -2  -3  -5 1703.53   79.89
   2  -3   5 1867.91   82.79
  -2   3   5 1773.32   81.69
  -2  -3  -5 1828.32   78.89
  -2  -3   5 1952.30   88.99
  -2   3  -5 2017.80   88.49
  -2  -3   5 1980.50   88.69
  -2  -3   5 1954.00   88.39
  -2   3  -5 1943.91   89.29
  -2   3  -5 1890.81   88.59
  -3  -3  -5  541.85   28.40
   3  -3   5  548.35   30.60
  -3   3   5  574.74   30.60
  -3  -3  -5  558.74   26.60
  -3   3   5  575.74   29.80
  -3   3   5  551.74   29.80
  -3   3  -5  527.65   28.70
  -3   3  -5  527.75   27.00
  -3   3  -5  503.55   27.10
  -3  -3   5  508.55   44.00
  -3  -3   5  496.35   27.00
  -4   3   5 1505.75   72.19
  -4   3   5 1491.15   73.29
  -4  -3  -5 1555.14   71.59
   4  -3   5 1370.06   72.79
  -4   3   5 1568.24   72.19
  -4  -3  -5 1515.75   68.59
  -4  -3   5 1577.54   72.59
  -4   3  -5 1461.55   72.69
  -4   3  -5 1631.04   75.99
  -4   3  -5 1518.55   72.79
  -4  -3   5 1548.45   72.99
  -5   3   5  767.52   43.10
  -5   3   5  777.32   44.50
  -5  -3  -5  828.22   40.00
  -5  -3  -5  826.32   43.70
  -5   3   5  797.82   43.60
   5  -3   5  797.92   45.20
  -5  -3   5  787.22   38.80
  -5   3  -5  757.92   42.10
  -5   3  -5  655.93   37.70
  -5   3  -5  738.23   38.40
  -5  -3   5  635.94   36.60
  -6   3   5  487.25   34.10
  -6   3   5  456.55   30.60
  -6  -3  -5  528.15   33.00
  -6   3   5  446.36   31.30
  -6  -3  -5  501.85   27.60
   6  -3   5  468.65   33.40
  -6   3  -5  396.16   26.00
  -6  -3   5  403.76   28.90
  -6  -3   5  415.96   26.70
  -6   3  -5  379.06   29.90
  -7  -3  -5  383.36   30.10
  -7  -3  -5  384.96   24.50
  -7   3   5  345.07   30.60
   7  -3   5  364.36   31.80
  -7   3   5  402.86   29.70
  -7   3  -5  371.56   32.70
  -7  -3   5  443.06   32.40
  -7  -3   5  432.66   28.80
  -7   3  -5  375.16   27.80
  -8   3   5  304.77   28.50
  -8   3   5  277.27   29.90
  -8  -3  -5  308.67   29.60
   8  -3   5  364.76   34.00
  -8  -3   5  274.87   29.30
  -8   3  -5  285.17   29.80
  -8  -3   5  266.87   24.30
  -8   3  -5  281.87   24.80
  -9   3   5  156.48   22.70
   9  -3   5  206.38   29.60
  -9   3   5  158.08   26.60
  -9  -3   5  169.78   21.70
  -9   3  -5  185.38   28.60
  -9  -3   5  217.48   35.80
  -9   3  -5  147.89   31.80
   0  -4   5 1770.12   86.19
   0   4  -5 1752.12   84.49
   0   4   5 1814.42   82.39
   0  -4   5 1877.81   84.89
   0   4  -5 1948.91   84.99
   0   4  -5 1865.41   84.69
   0   4   5 1831.12   82.19
  -1  -4  -5   53.79    5.40
   1   4  -5   60.79    7.20
  -1   4   5   49.00    5.60
  -1   4   5   50.19    5.80
   1  -4   5   60.19    6.70
   1  -4   5   45.80    6.00
  -1   4   5   46.40    5.10
  -1   4  -5   36.40    5.80
  -1   4  -5   43.50    5.60
  -1   4  -5   44.30    5.70
  -1  -4   5   39.90    5.60
   1   4   5   45.90    4.20
   1  -4  -5   42.10    3.80
   1   4   5   46.90    5.10
  -1  -4   5   46.40    6.30
   2  -4   5 1633.74   75.39
  -2  -4  -5 1549.34   71.79
   2  -4   5 1691.13   74.99
  -2  -4  -5 1594.34   71.89
  -2   4   5 1629.64   74.89
  -2   4   5 1608.34   74.49
  -2   4   5 1588.34   74.19
  -2   4  -5 1558.54   71.99
  -2  -4   5 1651.13   72.49
   2   4   5 1463.55   71.69
  -2   4  -5 1523.95   72.49
  -2   4  -5 1611.54   72.79
  -2  -4   5 1540.65   72.09
  -3   4   5   16.20    6.80
  -3  -4  -5    4.80    3.20
  -3   4   5   14.30    5.60
  -3   4   5   12.40    5.20
   3  -4   5   -3.30    5.80
  -3  -4  -5    9.30    2.90
  -3   4  -5    0.80    5.90
  -3  -4   5    7.10    4.40
  -3  -4   5    1.80   23.30
  -3   4  -5    7.10    4.80
  -3   4  -5    4.80    4.60
  -4   4   5  738.53   40.30
  -4  -4  -5  763.02   39.00
   4  -4   5  771.92   41.90
  -4   4   5  771.42   41.40
  -4  -4  -5  744.63   36.50
  -4   4   5  772.12   40.50
  -4  -4   5  747.93   38.00
  -4   4  -5  720.23   38.30
  -4   4  -5  779.22   38.60
  -4  -4   5  649.43   36.40
  -4   4  -5  754.62   40.70
  -5   4   5   21.10    8.20
  -5  -4  -5   27.40    7.60
   5  -4   5    7.40    8.50
  -5   4   5   25.30    9.50
  -5  -4  -5   25.20    5.70
  -5   4  -5   54.39    9.10
  -5  -4   5   41.00    7.20
  -5   4  -5   54.09    8.80
  -5  -4   5   57.59    9.50
  -5   4  -5   61.19   11.80
  -6   4   5  211.88   19.00
  -6   4   5  191.08   20.40
  -6  -4  -5  228.68   19.80
  -6   4   5  206.38   18.90
  -6  -4  -5  192.68   14.60
   6  -4   5  163.58   19.60
  -6  -4   5  207.08   19.70
  -6   4  -5  182.78   20.20
  -6  -4   5  204.68   17.60
  -6   4  -5  202.68   17.60
  -6   4  -5  211.98   18.00
  -7  -4  -5   10.30    8.00
  -7   4   5   26.10   11.30
  -7   4   5   31.70   12.20
  -7   4   5   26.70   14.10
  -7  -4  -5   11.40   10.60
   7  -4   5   -5.50   11.30
  -7  -4   5   24.00   12.70
  -7   4  -5   22.60   13.20
  -7   4  -5   22.60    9.50
  -7  -4   5   11.50    9.10
   8  -4   5   59.99   19.00
  -8   4   5   58.99   15.70
  -8   4   5   67.89   18.90
  -8  -4   5   55.29   13.30
  -8   4  -5   83.29   16.20
  -8  -4   5   91.99   20.30
   9  -4   5   -7.10   21.40
  -9   4   5   12.90   17.50
  -9   4   5    1.20   17.00
  -9  -4   5   55.89   21.30
  -9   4  -5  -50.59   26.90
  -9   4  -5   10.80   20.70
   9  -4  -5   -8.80   30.30
   0   5  -5 1858.71   87.69
   0   5   5 1839.52   84.99
   0  -5  -5 1774.72   82.99
   0   5  -5 2050.69   88.19
   0   5   5 1874.81   85.59
   0  -5   5 1971.70   87.99
   0   5  -5 1843.42   87.69
   0  -5   5 1817.42   88.49
   0  -5  -5 1967.70   85.49
   1  -5   5 1060.89   52.59
  -1   5   5 1027.30   50.09
  -1   5   5 1166.48   51.99
   1  -5   5 1083.89   53.19
   1   5  -5 1083.69   53.39
  -1   5   5 1040.40   51.89
  -1  -5  -5 1187.38   52.09
  -1   5  -5 1212.78   58.29
   1   5   5 1280.67   57.29
  -1   5  -5 1201.98   57.09
  -1  -5   5 1280.07   58.49
   1  -5  -5 1176.68   54.89
   1   5   5 1164.08   55.89
  -1   5  -5 1172.08   57.49
  -1  -5   5 1231.78   58.69
   2  -5   5  686.73   35.40
  -2   5   5  671.73   34.70
  -2   5   5  698.23   34.50
   2  -5   5  686.33   35.00
  -2   5   5  648.14   33.60
  -2  -5  -5  679.03   32.40
  -2  -5  -5  620.64   30.50
  -2   5  -5  613.14   31.40
  -2  -5   5  583.54   31.20
  -2   5  -5  636.04   32.00
  -2   5  -5  579.04   31.20
   2   5   5  516.45   29.20
  -2  -5   5  633.54   32.00
   2  -5  -5  610.54   29.80
  -3  -5  -5  889.71   42.50
   3  -5   5  927.81   47.10
  -3  -5  -5  901.01   43.00
  -3   5   5  929.11   46.20
  -3   5   5  899.31   46.20
  -3   5   5  928.01   46.00
  -3  -5   5  990.00   47.30
  -3   5  -5  912.61   48.20
  -3   5  -5  962.80   47.60
  -3  -5   5  989.60   47.10
  -3   5  -5  895.51   47.40
   4  -5   5  707.13   39.40
  -4   5   5  700.23   38.60
  -4   5   5  666.63   37.90
  -4   5   5  696.93   38.90
  -4  -5  -5  707.13   36.00
  -4  -5  -5  714.93   34.20
  -4  -5   5  659.53   37.80
  -4   5  -5  741.53   40.90
  -4   5  -5  736.73   39.60
  -4  -5   5  771.22   38.70
  -4   5  -5  770.22   39.70
  -5   5   5  671.03   38.90
  -5  -5  -5  657.63   37.00
  -5   5   5  702.03   39.90
  -5   5   5  695.33   40.60
   5  -5   5  623.34   39.60
  -5  -5  -5  706.03   34.50
  -5   5  -5  665.03   37.50
  -5  -5   5  558.74   34.10
  -5   5  -5  661.13   37.30
  -5  -5   5  711.53   36.60
  -5   5  -5  695.43   40.40
  -6   5   5  406.66   29.00
  -6  -5  -5  414.36   28.20
  -6  -5  -5  439.46   24.40
  -6   5   5  420.76   31.30
  -6   5   5  398.36   28.90
   6  -5   5  373.46   30.40
  -6  -5   5  384.46   25.90
  -6   5  -5  346.67   26.70
  -6   5  -5  462.85   32.10
  -6   5  -5  389.96   27.30
  -6  -5   5  432.86   29.00
   7  -5   5  446.56   36.30
  -7   5   5  437.16   32.80
  -7   5   5  508.45   34.40
  -7   5   5  456.55   35.70
  -7  -5   5  548.35   36.30
  -7   5  -5  444.86   36.20
  -7  -5   5  441.06   30.60
  -7   5  -5  468.95   32.50
   8  -5   5  170.18   26.00
  -8   5   5  185.38   23.50
  -8   5   5  218.98   27.60
  -8  -5   5  208.28   20.60
  -8   5  -5  194.38   22.70
   8  -5  -5  258.17   28.50
  -8   5  -5  179.68   26.10
  -9   5   5  206.38   25.90
   9  -5   5  200.38   31.50
  -9   5   5  164.38   28.60
  -9   5  -5  133.99   22.90
  -9  -5   5  120.29   27.40
  -9   5  -5  139.19   27.20
   9  -5  -5  189.68   31.70
   0  -6   5 1353.56   66.79
   0   6  -5 1459.05   66.09
   0  -6   5 1442.96   66.79
   0   6   5 1337.07   64.09
   0   6   5 1323.67   63.59
   0   6  -5 1433.06   66.89
   0  -6  -5 1322.57   61.49
   0  -6  -5 1418.36   64.09
   0   6   5 1261.77   60.69
   0   6  -5 1352.26   66.09
  -1  -6  -5 1352.26   59.49
   1   6  -5 1158.28   60.19
   1  -6   5 1267.87   60.09
  -1   6   5 1279.57   58.69
   1  -6   5 1186.08   60.49
  -1   6   5 1195.48   56.59
  -1   6   5 1191.88   58.79
  -1  -6   5 1390.46   60.09
  -1  -6   5 1166.68   59.39
  -1   6  -5 1229.48   58.89
  -1   6  -5 1182.58   59.09
   1  -6  -5 1101.89   58.09
   1   6   5 1275.17   58.49
   1   6   5 1174.08   56.89
  -1   6  -5 1204.28   57.89
  -2   6   5 1063.79   52.69
   2  -6   5 1102.19   54.59
  -2   6   5 1087.59   54.19
  -2   6   5 1154.58   54.19
   2   6  -5 1141.49   55.49
   2  -6   5 1143.39   54.79
  -2  -6  -5 1029.70   51.99
  -2   6  -5  933.31   46.20
   2  -6  -5  891.11   44.20
   2   6   5  832.42   44.50
  -2   6  -5  935.21   46.30
  -2   6  -5  908.01   46.60
  -2  -6   5  989.80   47.20
  -2  -6   5  951.00   46.30
  -3  -6  -5  595.74   29.90
  -3   6   5  663.63   33.90
  -3   6   5  611.74   33.70
  -3   6   5  617.24   33.40
  -3  -6  -5  545.65   29.10
   3  -6   5  567.74   33.30
   3  -6   5  645.34   34.60
  -3   6  -5  615.84   34.50
   3  -6  -5  610.34   32.40
  -3   6  -5  587.64   33.20
  -3   6  -5  637.94   34.40
  -3  -6   5  600.04   33.20
  -4   6   5  312.97   22.50
  -4  -6  -5  337.57   19.00
  -4  -6  -5  306.97   19.50
  -4   6   5  369.26   24.00
  -4   6   5  371.86   23.80
   4  -6   5  358.96   24.70
  -4  -6   5  313.77   20.70
   4  -6  -5  328.77   22.10
  -4   6  -5  359.36   23.20
  -4   6  -5  350.26   24.00
  -4   6  -5  318.77   22.30
  -4  -6   5  367.86   22.10
  -5  -6  -5  134.39   12.80
  -5  -6  -5  144.39   11.20
  -5   6   5  129.29   15.50
  -5   6   5  131.29   15.30
  -5   6   5  152.88   16.80
   5  -6   5  143.99   16.10
  -5   6  -5  141.09   16.40
  -5  -6   5  161.08   14.40
   5  -6  -5  149.39   15.80
  -5   6  -5  142.49   15.20
  -5   6  -5  153.28   15.30
  -6   6   5   90.49   14.90
  -6  -6  -5  129.09   11.20
  -6   6   5  119.29   17.10
   6  -6   5  114.49   16.60
  -6   6   5   72.09   13.90
  -6  -6   5  115.39   13.40
  -6   6  -5  112.89   15.70
  -6   6  -5  105.49   14.70
  -6   6  -5  135.99   17.80
  -6  -6   5  128.79   15.60
   6  -6  -5  127.19   17.20
  -7   6   5   44.60   15.30
  -7   6   5   61.69   14.40
   7  -6   5   36.80   13.70
  -7   6   5   48.70   13.50
   7  -6  -5   54.99   16.70
  -7   6  -5   48.80   16.40
   8  -6   5   56.19   19.90
  -8   6   5   46.20   18.30
  -8   6   5   20.40   14.40
  -8   6  -5   31.80   18.70
   8  -6  -5   62.29   19.70
  -8   6  -5   18.20   20.40
  -8  -6   5    4.30   10.90
   9  -6   5   66.59   31.40
  -9   6   5   32.90   22.70
  -9   6   5    7.20   18.50
   9  -6  -5   24.60   39.40
  -9   6  -5   11.70   20.10
  -9   6  -5   53.29   21.80
   0  -7  -5  604.24   28.30
   0   7   5  570.74   30.60
   0   7   5  564.44   30.90
   0   7   5  530.25   27.00
   0   7  -5  577.34   33.10
   0   7  -5  619.24   32.40
   0  -7   5  551.44   32.70
   0   7  -5  601.64   33.30
   0  -7  -5  597.64   30.90
   0  -7   5  597.94   33.50
   1   7  -5  482.95   29.90
   1  -7   5  493.45   31.00
  -1  -7  -5  462.55   25.10
  -1   7   5  549.54   28.60
  -1  -7  -5  582.54   29.50
  -1   7   5  501.05   26.00
  -1   7   5  545.15   29.30
   1  -7   5  512.55   29.60
   1   7   5  594.84   31.40
  -1  -7   5  618.14   32.30
   1  -7  -5  549.85   29.30
  -1  -7   5  560.44   32.50
  -1   7  -5  529.55   31.30
   1   7   5  560.94   30.00
  -1   7  -5  583.64   30.80
  -1   7  -5  552.04   31.70
  -2   7   5 1100.79   50.99
   2  -7   5  989.20   51.29
   2  -7   5 1039.70   51.29
  -2  -7  -5  917.61   48.90
   2   7  -5 1010.20   52.19
  -2   7   5  977.40   50.79
  -2   7   5 1019.00   48.90
  -2   7  -5  936.71   48.50
  -2  -7   5  962.50   47.90
  -2   7  -5  918.31   48.00
   2   7   5  923.91   47.20
  -2   7  -5  954.30   47.30
   2  -7  -5  912.11   45.50
  -2  -7   5  970.10   48.80
   3  -7   5  518.35   30.20
  -3  -7  -5  524.25   26.40
  -3   7   5  506.65   29.10
  -3  -7  -5  449.76   24.30
  -3   7   5  490.65   29.40
  -3   7   5  516.05   30.10
   3  -7   5  522.15   30.40
  -3  -7   5  426.86   26.80
  -3   7  -5  483.25   27.70
  -3  -7   5  483.45   27.20
  -3   7  -5  459.05   28.20
   3  -7  -5  396.46   25.20
  -3   7  -5  455.25   27.60
  -4   7   5  399.76   26.40
  -4  -7  -5  400.56   21.60
   4  -7   5  392.66   26.70
   4  -7   5  419.96   27.40
  -4   7   5  360.06   25.40
  -4   7   5  382.56   26.10
   4  -7  -5  397.26   26.40
  -4   7  -5  402.56   27.00
  -4   7  -5  427.86   28.10
  -4  -7   5  453.95   26.40
  -4  -7   5  427.66   25.80
  -4   7  -5  440.86   28.80
  -5  -7  -5  323.77   19.20
   5  -7   5  316.97   25.10
  -5   7   5  325.77   24.20
  -5   7   5  303.97   24.00
  -5   7   5  334.57   25.40
  -5  -7   5  350.36   22.90
  -5   7  -5  338.97   26.30
  -5   7  -5  311.17   25.00
  -5   7  -5  306.07   24.10
   5  -7  -5  357.66   25.20
  -6   7   5  493.75   34.50
  -6  -7  -5  506.95   27.80
   6  -7   5  491.85   36.10
  -6   7   5  452.95   33.40
  -6   7   5  538.25   36.10
   6  -7  -5  444.86   32.50
  -6  -7   5  448.96   28.90
  -6   7  -5  442.56   33.90
  -6   7  -5  440.16   32.10
  -6   7  -5  472.65   31.60
  -7   7   5  157.78   23.30
  -7   7   5  179.98   21.90
  -7   7   5  155.28   20.70
   7  -7   5  182.88   23.80
  -7  -7   5  190.28   18.10
   7  -7  -5  185.18   23.30
  -7   7  -5  140.99   22.50
  -7   7  -5  166.48   20.00
  -8   7   5  307.17   30.00
   8  -7   5  286.87   32.40
  -8   7   5  255.47   31.00
  -8  -7   5  325.77   25.40
   8  -7  -5  295.17   32.70
  -8   7  -5  288.57   32.20
  -8   7  -5  298.87   29.10
  -9   7   5   83.09   29.70
   9  -7   5   92.19   29.30
  -9   7   5  117.29   23.30
  -9   7  -5   97.89   21.80
   9  -7  -5  106.39   39.10
  -9   7  -5   60.99   32.60
   0   8   5    0.00    5.20
   0   8  -5   -9.00    6.20
   0  -8  -5   -1.60    5.20
   0   8   5    2.20    2.50
   0  -8   5    2.70    6.20
   0  -8   5  -13.00    7.90
   0   8  -5   -1.00    6.40
   0  -8  -5    5.50    3.20
   0   8   5   -5.80    5.00
   0   8  -5   -1.50    5.40
   1  -8   5 1353.26   72.69
  -1   8   5 1632.64   72.49
   1   8  -5 1553.94   74.69
  -1  -8  -5 1578.24   72.79
  -1   8   5 1557.84   72.79
   1  -8   5 1511.35   76.79
  -1   8   5 1450.35   68.79
  -1  -8  -5 1346.07   67.89
  -1  -8   5 1462.05   68.59
  -1   8  -5 1356.36   66.79
   1   8   5 1386.76   66.69
  -1  -8   5 1421.76   69.79
   1  -8  -5 1484.75   67.79
   1  -8  -5 1295.07   66.39
  -1   8  -5 1329.77   67.89
   1   8   5 1413.76   68.09
  -1   8  -5 1332.47   68.29
   2   8  -5  -10.50    6.90
  -2  -8  -5    4.30    6.00
  -2   8   5    8.20    6.50
  -2   8   5    3.80    6.00
   2  -8   5    1.50    7.10
   2  -8   5    0.30    6.10
  -2   8   5   -1.90    4.80
  -2   8  -5    3.70    6.70
   2  -8  -5    4.60   15.90
  -2  -8   5   -0.50    6.10
   2   8   5   18.70    6.70
  -2  -8   5   16.20    6.90
  -2   8  -5   10.90    7.40
  -2   8  -5    4.80    5.30
  -3   8   5  673.13   37.50
   3  -8   5  654.73   38.00
  -3  -8  -5  682.93   34.40
  -3   8   5  599.04   35.30
   3  -8   5  651.03   37.60
  -3   8   5  676.73   37.90
  -3  -8   5  702.53   36.50
  -3  -8   5  645.34   36.20
   3   8   5  530.65   33.00
  -3   8  -5  662.83   36.50
   3  -8  -5  604.74   33.80
  -3   8  -5  617.84   35.60
  -3   8  -5  623.34   36.60
  -4   8   5   18.20    8.70
   4  -8   5   -7.40    8.40
  -4   8   5   12.40    8.10
  -4  -8  -5   12.90    5.00
   4  -8   5   22.20   10.10
  -4   8   5   -1.40    8.00
  -4   8  -5   -6.20    8.40
   4  -8  -5   10.90    7.50
  -4  -8   5    1.10   24.60
  -4   8  -5   10.40    8.60
  -4   8  -5   26.10    8.70
  -4  -8   5   -3.20    7.00
  -5   8   5  230.28   21.20
  -5  -8  -5  232.88   16.20
  -5   8   5  271.17   23.10
   5  -8   5  252.27   22.30
   5  -8   5  276.47   22.60
  -5   8   5  280.07   22.80
  -5   8  -5  254.77   22.70
   5  -8  -5  227.88   20.70
  -5  -8   5  258.77   19.50
  -5   8  -5  252.57   22.80
  -5   8  -5  238.08   21.00
  -6   8   5   41.50   13.20
   6  -8   5   34.40   13.70
  -6   8   5   17.50   13.00
  -6   8  -5    7.80   11.10
  -6   8  -5    7.80   11.60
  -6   8  -5   14.50   11.80
  -6  -8   5    5.90    7.90
   6  -8  -5   18.00   12.00
  -7   8   5   62.09   16.70
  -7   8   5   61.99   16.70
   7  -8   5   37.80   16.10
  -7   8   5   46.90   16.90
  -7   8  -5   86.89   17.30
   7  -8  -5   36.70   15.90
  -7  -8   5   51.99   11.70
  -7   8  -5   26.80   12.50
  -8   8   5   -0.20   15.60
   8  -8   5    2.70   16.90
  -8   8   5  -20.80   14.80
  -8   8  -5   18.70   18.10
  -8   8  -5   -5.50   14.10
   8  -8  -5   40.60   22.30
  -8  -8   5   -2.80   16.30
   0   9   5  182.38   12.10
   0   9  -5  223.28   16.40
   0  -9   5  199.68   17.30
   0   9  -5  234.98   19.30
   0  -9  -5  206.18   12.90
   0  -9  -5  223.78   16.40
   0   9  -5  224.68   18.30
   0  -9   5  221.08   18.60
   0   9   5  218.38   16.30
   0   9   5  219.78   16.80
   1   9  -5 1400.66   71.09
  -1  -9  -5 1474.45   69.49
  -1   9   5 1332.87   64.99
   1  -9   5 1508.55   73.49
  -1   9   5 1419.16   68.89
  -1   9   5 1423.26   69.29
  -1  -9  -5 1241.28   64.09
   1  -9   5 1413.16   70.49
   1  -9  -5 1378.76   68.59
  -1   9  -5 1388.86   69.49
   1   9   5 1464.35   71.09
  -1   9  -5 1442.76   72.19
  -1   9  -5 1412.76   71.49
  -1  -9   5 1407.46   70.39
   1  -9  -5 1500.15   71.19
   1   9   5 1432.16   69.79
  -1  -9   5 1487.25   73.29
   2  -9   5  376.96   25.10
  -2  -9  -5  331.37   23.20
   2   9  -5  333.57   24.10
  -2   9   5  330.67   20.70
  -2   9   5  330.77   23.30
  -2   9   5  350.76   23.50
   2  -9   5  339.47   24.40
  -2  -9   5  428.96   26.00
  -2  -9   5  355.96   25.20
  -2   9  -5  364.06   23.90
  -2   9  -5  363.06   25.50
   2  -9  -5  337.67   22.00
  -2   9  -5  397.36   25.90
   2   9   5  384.96   25.40
  -3   9   5 1073.09   55.39
   3  -9   5 1096.79   57.49
  -3  -9  -5 1092.99   53.99
   3  -9   5 1101.59   58.09
  -3   9   5 1096.19   56.99
  -3   9   5 1064.19   57.69
  -3   9  -5 1035.90   54.09
  -3   9  -5 1104.99   55.59
   3  -9  -5 1005.30   52.19
  -3  -9   5 1066.49   54.99
  -3  -9   5 1080.79   55.19
   3   9   5  895.81   52.19
  -3   9  -5 1071.79   56.39
  -4   9   5  661.83   39.90
  -4   9   5  675.13   41.30
  -4  -9  -5  703.83   35.70
   4  -9   5  706.13   41.40
  -4   9   5  683.43   40.40
   4  -9   5  669.93   41.50
  -4   9  -5  722.53   42.30
  -4   9  -5  751.22   43.20
   4  -9  -5  663.53   39.60
  -4  -9   5  739.93   40.80
  -4   9  -5  665.13   41.20
   5  -9   5  521.75   35.70
  -5   9   5  501.85   34.50
  -5   9   5  548.55   36.10
  -5   9   5  543.65   36.80
  -5  -9  -5  512.95   28.80
   5  -9   5  572.64   37.00
  -5   9  -5  499.35   35.90
   5  -9  -5  521.35   34.50
  -5   9  -5  549.35   36.80
  -5  -9   5  599.14   33.60
  -5   9  -5  512.95   35.00
  -6   9   5  381.36   31.60
  -6   9   5  365.56   30.20
   6  -9   5  429.56   32.40
  -6   9   5  397.66   31.90
   6  -9   5  412.86   31.90
   6  -9  -5  374.66   30.50
  -6  -9   5  375.16   26.10
  -6   9  -5  314.47   29.30
  -6   9  -5  393.66   32.30
  -6   9  -5  402.26   30.20
  -7   9   5  207.18   25.40
  -7   9   5  176.98   22.20
   7  -9   5  218.58   26.90
  -7   9   5  197.38   24.80
  -7   9  -5  278.57   28.00
  -7  -9   5  227.68   20.90
  -7   9  -5  250.57   28.00
   7  -9  -5  207.88   26.40
  -7   9  -5  222.48   24.60
  -8   9   5  160.48   25.90
   8  -9   5  172.08   27.90
  -8   9   5  198.18   25.40
  -8   9  -5  172.58   25.90
   8  -9  -5  170.18   42.90
  -8   9  -5  142.69   24.80
   0  10   5  604.74   34.10
   0  10  -5  530.95   32.00
   0 -10   5  615.94   36.30
   0  10  -5  613.04   36.60
   0  10   5  511.45   28.70
   0 -10  -5  549.85   29.30
   0  10  -5  575.04   35.70
   0 -10   5  566.44   34.30
   0 -10  -5  586.04   34.00
   0  10   5  607.24   34.00
  -1  10   5  347.77   24.20
   1 -10   5  364.86   26.30
  -1  10   5  339.67   23.30
  -1 -10  -5  344.77   23.60
   1  10  -5  342.27   25.30
  -1  10   5  331.27   19.40
  -1 -10  -5  287.97   18.50
   1 -10   5  310.97   24.10
  -1  10  -5  380.26   26.30
   1 -10  -5  404.86   25.80
   1 -10  -5  341.27   22.20
  -1 -10   5  374.36   25.00
   1  10   5  347.67   24.30
  -1  10  -5  379.16   24.80
  -1  10  -5  363.76   26.00
   1  10   5  376.46   25.90
  -1 -10   5  424.56   28.20
  -2  10   5  569.54   34.70
  -2  10   5  555.84   31.20
   2 -10   5  555.54   36.50
  -2  10   5  570.74   34.70
   2  10  -5  562.64   35.10
  -2 -10  -5  601.54   35.30
   2 -10   5  533.15   35.10
   2 -10  -5  484.25   31.50
  -2  10  -5  475.55   30.00
   2 -10  -5  459.05   28.80
  -2 -10   5  490.05   31.00
  -2 -10   5  505.25   32.80
  -2  10  -5  513.15   32.20
   2  10   5  533.55   31.90
  -2  10  -5  467.55   32.00
   3 -10   5  417.06   29.10
  -3  10   5  429.56   28.40
   3 -10   5  387.36   28.90
  -3  10   5  405.06   28.40
  -3 -10  -5  392.06   25.70
  -3  10   5  409.26   26.20
  -3  10  -5  502.35   32.70
   3  10   5  425.26   28.70
  -3 -10   5  519.55   31.80
  -3  10  -5  441.26   29.90
  -3 -10   5  447.96   30.30
  -3  10  -5  470.85   31.30
   3 -10  -5  428.56   27.20
   4 -10   5  210.58   22.60
  -4  10   5  280.17   21.70
   4 -10   5  237.98   21.40
  -4 -10  -5  258.67   17.70
  -4  10   5  259.57   22.00
  -4  10   5  269.17   22.90
  -4 -10   5  225.68   20.20
  -4  10  -5  276.67   23.30
   4 -10  -5  260.67   20.50
  -4  10  -5  256.27   21.80
  -4  10  -5  260.27   23.10
  -5  10   5  116.39   15.90
  -5  10   5   95.69   14.80
   5 -10   5   89.59   15.60
   5 -10   5   97.99   16.80
  -5 -10  -5   83.89    9.60
  -5  10   5   98.89   16.30
  -5  10  -5   77.59   15.60
  -5  10  -5  100.49   16.90
  -5 -10   5  102.29   13.10
  -5  10  -5   89.19   14.60
   5 -10  -5   83.39   14.30
  -6  10   5   72.59   16.10
   6 -10   5   60.99   15.80
  -6  10   5   88.89   15.80
   6 -10   5   71.09   16.40
  -6  10   5   99.69   17.10
  -6  10  -5  110.59   17.90
  -6 -10   5   82.79   12.90
  -6  10  -5   94.59   18.10
  -6  10  -5   87.89   18.10
   6 -10  -5  108.39   16.70
   7 -10   5   32.30   17.60
  -7  10   5   51.29   15.30
  -7  10   5   54.09   18.40
  -7  10   5   37.50   16.40
  -7 -10   5   36.60   11.60
  -7  10  -5   40.70   18.10
  -7  10  -5   23.60   16.70
  -8  10   5  -36.80   18.20
  -8  10   5    4.90   18.10
  -8  10   5   28.20   27.30
   8 -10   5    1.00   41.10
  -8  10  -5   -8.00   18.50
  -8  10  -5   21.80   16.50
   0  11   5  221.48   18.70
   0  11  -5  168.18   15.20
   0 -11   5  190.28   17.50
   0  11  -5  171.88   18.20
   0  11   5  185.78   17.80
   0 -11   5  184.88   18.70
   0 -11  -5  206.98   18.30
   0  11  -5  197.58   19.10
   1 -11   5  803.02   45.80
  -1 -11  -5  789.72   45.00
  -1  11   5  752.22   40.00
  -1  11   5  823.62   45.80
   1  11  -5  784.22   46.70
   1 -11   5  756.12   45.90
  -1  11   5  852.11   45.60
  -1  11  -5  717.33   41.50
  -1 -11   5  685.43   41.40
   1  11   5  708.03   42.30
   1 -11  -5  748.23   42.50
  -1 -11   5  813.82   45.20
  -1  11  -5  687.93   42.80
   1  11   5  744.43   41.80
  -1  11  -5  716.93   43.30
   2 -11   5   30.10   12.50
  -2  11   5   20.10   11.20
   2 -11   5    5.10    9.30
  -2 -11  -5    2.10    9.40
  -2  11   5   20.80    9.90
   2  11  -5   18.30    9.20
  -2  11  -5   38.50   10.70
  -2 -11   5   13.10    9.40
  -2  11  -5   34.40   10.90
  -2  11  -5   44.90   11.30
   2 -11  -5   33.30   11.50
  -2 -11   5   61.29   12.30
   2  11   5   51.19   11.30
  -3 -11  -5  653.43   39.90
  -3  11   5  687.13   39.40
   3 -11   5  752.72   43.70
   3 -11   5  699.43   43.80
  -3  11   5  706.23   42.00
  -3  11   5  753.22   43.60
  -3 -11   5  785.92   43.80
  -3  11  -5  760.82   45.30
  -3 -11   5  681.53   42.50
   3 -11  -5  643.14   42.30
  -3  11  -5  710.23   42.30
  -3  11  -5  734.33   44.10
   4 -11   5   99.09   15.60
  -4  11   5   63.69   13.50
  -4  11   5   75.19   12.60
  -4 -11  -5   96.99   11.30
   4 -11   5   97.39   16.60
  -4  11   5   91.99   15.10
  -4  11  -5   85.59   14.90
  -4  11  -5   78.19   15.50
  -4  11  -5  125.89   16.00
  -4 -11   5   88.59   13.60
  -5 -11  -5  530.75   30.90
  -5  11   5  602.74   38.10
   5 -11   5  540.45   38.20
  -5  11   5  554.54   38.10
   5 -11   5  554.94   39.40
  -5  11   5  598.24   39.80
  -5  11  -5  622.54   43.00
  -5  11  -5  574.84   40.30
  -5 -11   5  656.63   38.70
  -5  11  -5  650.93   42.00
  -6  11   5   37.20   14.70
   6 -11   5   42.70   15.60
   6 -11   5   69.39   17.10
  -6  11   5   23.00   13.70
  -6  11   5   23.40   13.40
  -6  11  -5   81.89   17.20
  -6  11  -5   67.39   17.20
  -6 -11   5   60.19   12.60
  -6  11  -5   65.29   17.20
  -7  11   5  329.17   31.60
  -7  11   5  320.27   31.60
  -7  11   5  340.77   34.20
   7 -11   5  290.47   32.10
  -7  11  -5  325.37   31.80
  -7  11  -5  306.37   32.80
  -7  11  -5  336.07   31.90
  -7 -11   5  317.07   26.00
  -8  11   5    0.30   44.60
  -8  11   5   -6.60   28.00
   8 -11   5   52.79   52.29
  -8  11   5   -9.00   18.40
  -8  11  -5   52.19   24.30
  -8  11  -5    6.40   18.70
   0  12   5  816.12   46.20
   0  12  -5  731.13   41.40
   0 -12   5  811.12   44.70
   0  12   5  778.12   45.40
   0  12  -5  786.52   46.90
   0 -12   5  708.33   45.50
   0 -12  -5  765.52   45.00
   1 -12   5    0.30    9.60
  -1  12   5   31.00   11.00
   1  12  -5   -8.30    9.30
  -1  12   5   13.10    9.70
  -1 -12  -5   14.30    9.60
   1 -12   5   -1.70   11.20
  -1  12  -5   -5.60    9.40
  -1  12  -5    5.40    9.40
   1 -12  -5   12.90   21.40
  -1  12  -5   14.80    9.40
   1  12   5    8.00    9.20
  -1 -12   5   -0.90    7.30
  -1 -12   5   -1.80   10.50
   2 -12   5  863.91   51.89
   2  12  -5  832.32   48.80
  -2  12   5  811.12   48.60
  -2  12   5  761.02   47.10
  -2  12   5  784.32   43.20
  -2 -12  -5  932.61   49.40
   2 -12   5  783.32   48.80
   2 -12  -5  839.52   48.70
  -2  12  -5  752.72   46.20
  -2  12  -5  889.01   50.89
  -2 -12   5  902.51   51.09
  -2  12  -5  858.81   49.90
  -2 -12   5  788.32   46.40
   2  12   5  787.22   47.70
  -3  12   5   31.40   11.70
   3 -12   5   10.60   11.40
  -3 -12  -5    3.80    9.60
  -3  12   5   23.70   11.60
   3  12  -5   28.50   11.70
   3 -12   5  -11.70   13.00
  -3 -12   5   32.00   11.30
  -3  12  -5   21.80   10.50
   3 -12  -5    4.80   11.20
  -3 -12   5   -5.30   10.50
  -3  12  -5   11.00   10.60
  -3  12  -5    4.70   10.00
  -4  12   5  274.17   23.10
  -4 -12  -5  250.07   20.50
   4 -12   5  331.87   28.30
  -4  12   5  273.97   25.40
   4 -12   5  282.57   26.20
  -4  12   5  268.37   24.50
  -4  12  -5  280.57   24.30
  -4  12  -5  251.87   26.00
  -4  12  -5  284.47   26.40
  -4 -12   5  268.77   24.00
   4 -12  -5  243.88   24.20
   5 -12   5   12.90   14.30
  -5  12   5   22.20   13.30
  -5  12   5   10.00   12.30
  -5  12   5    7.80   13.10
   5 -12   5   -5.60   12.80
  -5  12  -5   20.40   13.00
   5 -12  -5   22.70   13.30
  -5  12  -5   -9.10   12.40
  -5  12  -5   29.10   14.50
  -6  12   5   45.80   15.80
   6 -12   5   47.90   16.30
   6 -12   5   34.40   16.40
  -6  12   5   39.30   14.80
  -6  12   5   73.59   17.80
  -6  12  -5   27.10   14.70
  -6  12  -5   41.20   15.30
  -6  12  -5   62.39   21.10
  -6 -12   5   47.40   12.70
   6 -12  -5   33.30   17.40
  -7  12   5   38.20   28.20
  -7  12   5   -1.70   14.20
  -7  12   5   27.80   18.00
   7 -12   5   13.10   24.90
  -7  12  -5   17.50   16.70
  -7  12  -5   19.60   16.90
  -7  12  -5   50.19   22.80
   7 -12  -5    8.70   31.40
  -7 -12   5   29.10   17.90
   0 -13   5   45.10   11.20
   0  13   5   28.70   11.40
   0 -13  -5   46.70   12.00
   0  13  -5   40.10   13.30
   0  13   5   53.59   12.40
   0 -13   5   48.60   13.10
  -1  13   5  683.13   42.70
   1 -13   5  653.33   44.10
  -1  13   5  714.83   44.20
   1  13  -5  721.13   45.00
  -1 -13  -5  660.23   42.60
   1 -13   5  710.43   42.50
  -1 -13   5  579.54   37.30
  -1  13  -5  573.04   37.10
  -1  13  -5  612.04   41.10
  -1 -13   5  629.24   40.40
   1 -13  -5  656.23   40.40
   1  13   5  649.93   40.20
  -1  13  -5  601.54   41.30
   2 -13   5   37.20   15.40
   2 -13   5   69.69   15.40
  -2  13   5   62.19   13.60
  -2 -13  -5   75.49   14.20
   2  13  -5   80.99   14.60
   2 -13  -5   71.49   14.10
   2  13   5   56.09   12.40
  -2  13  -5   75.49   15.20
  -2 -13   5   51.39   12.00
  -2 -13   5   57.39   14.90
  -2  13  -5   44.30   14.70
  -2  13  -5   47.90   12.10
   3 -13   5  464.35   36.00
  -3  13   5  484.05   35.60
   3  13  -5  478.05   35.30
  -3  13   5  483.55   34.20
  -3  13   5  457.95   30.20
   3 -13   5  472.15   37.40
  -3 -13  -5  412.96   33.70
  -3  13  -5  511.35   36.90
  -3 -13   5  464.55   33.10
  -3 -13   5  515.85   36.30
  -3  13  -5  482.25   36.00
  -3  13  -5  472.85   33.30
   3 -13  -5  445.16   34.90
  -4  13   5   27.00   13.10
  -4  13   5   15.00   11.60
  -4 -13  -5   41.80   11.30
   4 -13   5   20.50   13.00
   4 -13   5   18.70   19.10
  -4  13   5    8.70    9.30
  -4  13  -5   34.10   14.10
  -4 -13   5   66.89   14.50
   4 -13  -5   39.90   14.70
  -4  13  -5   40.50   16.30
  -4  13  -5   30.20   12.60
   5 -13   5  392.36   34.80
  -5  13   5  422.16   32.10
   5 -13   5  400.16   35.20
  -5  13   5  458.35   36.30
  -5  13   5  405.36   33.00
  -5  13  -5  421.66   33.90
  -5  13  -5  402.26   36.10
   5 -13  -5  437.16   35.30
  -5  13  -5  415.46   35.30
  -5 -13   5  432.86   32.00
  -6  13   5    6.80   16.90
  -6  13   5   -1.50   13.40
   6 -13   5    0.00   24.30
  -6  13  -5   20.10   15.00
  -6  13  -5   38.50   28.90
  -6  13  -5   13.20   14.00
  -6 -13   5   13.50   12.20
   6 -13  -5   -9.40   15.20
  -7  13   5  243.08   43.40
  -7  13   5  233.88   28.20
  -7  13   5  263.57   29.80
  -7  13  -5  219.58   28.60
  -7  13  -5  217.98   31.50
   7 -13  -5  279.07   32.30
  -7  13  -5  272.57   31.50
   0  14   5  270.47   24.60
   0  14   5  257.17   25.00
   0  14  -5  216.58   24.10
   0 -14   5  277.17   22.40
   0 -14   5  240.18   24.60
   0 -14  -5  253.27   24.50
   1 -14   5  318.67   29.50
   1  14  -5  319.47   28.90
  -1 -14  -5  359.06   29.70
  -1  14   5  405.56   31.00
  -1  14   5  432.46   31.60
   1 -14  -5  331.27   28.50
  -1  14  -5  327.87   29.50
  -1 -14   5  325.17   27.80
   1  14   5  331.17   27.70
  -1 -14   5  311.97   24.80
  -1  14  -5  326.37   29.20
  -2  14   5  116.89   17.60
  -2 -14  -5   99.99   15.60
   2 -14   5   83.89   17.90
   2  14  -5  114.09   16.80
  -2  14   5  110.59   17.90
  -2  14  -5   92.89   17.80
  -2 -14   5  107.99   16.90
  -2  14  -5  129.69   19.00
   2 -14  -5  102.59   16.90
   2  14   5   84.29   15.80
  -2 -14   5   85.69   14.00
   3  14  -5  233.78   28.60
  -3 -14  -5  259.67   26.50
  -3  14   5  184.28   22.80
  -3  14   5  185.78   22.70
   3 -14   5  218.18   24.90
  -3  14  -5  229.68   25.00
  -3  14  -5  200.88   22.50
   3 -14  -5  211.98   24.40
  -3  14  -5  205.58   24.50
  -3 -14   5  248.78   26.40
  -4  14   5   41.40   14.60
   4 -14   5   62.39   17.10
  -4  14   5  104.39   19.00
  -4  14   5   71.89   14.60
  -4 -14  -5   69.59   13.70
  -4  14  -5  105.19   18.90
   4 -14  -5   89.09   18.50
  -4  14  -5   86.79   16.20
  -4 -14   5   53.59   15.30
  -4  14  -5   94.19   19.20
   5 -14   5  123.19   21.20
  -5  14   5   58.79   18.40
  -5  14   5   94.69   18.70
  -5  14   5   88.99   16.10
  -5  14  -5   55.89   16.30
  -5  14  -5   71.59   18.20
  -5  14  -5   85.49   19.80
   5 -14  -5   68.79   19.30
  -5 -14   5   48.00   15.40
   6 -14   5   -7.50   22.70
  -6  14   5    3.20   17.30
  -6  14   5   14.90   14.90
  -6  14   5   20.70   15.00
  -6  14  -5   26.90   17.80
   6 -14  -5   39.30   18.70
  -6 -14   5   25.20   18.80
  -6  14  -5   60.59   26.00
  -6  14  -5    4.30   14.70
  -7  14   5   76.59   23.80
  -7  14   5   29.60   22.90
  -7  14   5   22.70   35.10
  -7  14  -5   37.80   31.60
  -7  14  -5   22.20   25.40
  -7  14  -5   69.99   31.30
   0  15  -5   20.60   12.80
   0 -15   5   30.90   14.30
   0 -15  -5   14.10   11.40
   0  15   5    6.20   12.60
   1 -15   5  488.55   38.90
  -1  15   5  496.75   37.80
   1  15  -5  522.15   38.10
  -1  15   5  473.45   37.30
  -1 -15  -5  497.15   36.00
   1  15   5  487.85   36.50
  -1  15  -5  505.35   39.20
  -1 -15   5  486.85   36.00
  -1  15  -5  466.05   38.00
   1 -15  -5  485.45   37.10
  -2  15   5   58.29   16.00
   2  15  -5   55.49   14.20
  -2  15   5   49.30   15.30
   2 -15   5   55.89   16.80
  -2 -15  -5   68.39   14.90
   2 -15  -5   74.69   17.80
  -2  15  -5  101.29   19.00
   2  15   5   61.39   15.10
  -2  15  -5  100.79   18.00
  -2 -15   5   95.39   16.90
   3  15  -5  361.86   32.50
  -3  15   5  321.57   31.30
  -3  15   5  356.06   32.30
  -3 -15  -5  372.56   31.80
   3 -15   5  427.36   35.70
  -3  15  -5  398.46   35.80
   3 -15  -5  384.86   34.30
  -3  15  -5  373.76   34.80
   4 -15   5  119.19   23.30
  -4  15   5  144.79   21.30
  -4  15   5  107.19   20.20
  -4 -15  -5  169.98   21.20
  -4 -15   5  167.68   24.30
  -4  15  -5  167.98   24.00
  -4  15  -5  131.49   22.40
  -4  15  -5  157.08   22.00
   4 -15  -5  120.89   21.60
  -5  15   5  171.48   25.90
  -5  15   5  178.28   24.40
   5 -15   5  218.98   27.50
  -5 -15   5  192.08   25.00
  -5  15  -5  188.48   24.90
  -5  15  -5  249.48   31.60
  -5  15  -5  200.08   26.60
   5 -15  -5  167.38   25.70
  -6  15   5   72.99   21.40
  -6  15   5  123.69   24.90
  -6  15  -5  109.39   27.30
  -6 -15   5  108.69   22.10
  -6  15  -5   89.79   21.10
  -6  15  -5   72.99   20.40
   6 -15  -5  101.69   24.10
   0 -16  -5    2.20   13.80
   0  16   5   23.10   13.60
   0  16  -5   -1.10   13.40
   0 -16   5    9.40   13.40
   1  16  -5  356.76   32.40
  -1  16   5  391.76   34.30
  -1 -16  -5  386.76   32.30
   1 -16   5  355.96   33.20
  -1  16  -5  406.76   35.60
   1 -16  -5  342.47   32.00
   1  16   5  387.06   33.20
  -1 -16   5  359.96   31.50
  -1  16  -5  343.47   33.10
  -2 -16  -5   16.70   12.50
  -2  16   5  -19.10   15.30
  -2  16   5    8.20   13.70
   2  16  -5   -7.60   15.00
   2 -16   5   15.70   16.90
  -2 -16   5   11.10   12.90
  -2  16  -5   18.40   16.10
   2 -16  -5   55.99   18.10
  -2  16  -5   -7.50   15.40
  -3 -16  -5  198.28   23.70
  -3  16   5  209.98   25.10
   3 -16   5  209.78   27.00
  -3  16   5  190.98   25.20
  -3  16  -5  172.48   25.50
  -3  16  -5  235.78   29.10
   3 -16  -5  235.38   27.00
  -3 -16   5  257.27   27.10
  -4  16   5  -10.60   15.10
  -4  16   5  -10.20   15.60
   4 -16   5   70.09   20.10
  -4 -16  -5   22.30   21.50
  -4  16  -5    5.00   15.20
  -4  16  -5   16.60   17.90
   4 -16  -5   12.00   17.30
  -4 -16   5   37.80   18.20
  -5  16   5   97.99   21.70
  -5  16   5   95.59   21.80
   5 -16   5  110.29   24.10
   5 -16  -5   93.69   22.60
  -5  16  -5  100.29   22.90
  -5 -16   5  113.29   23.80
  -5  16  -5   86.59   25.10
   6 -16   5   25.20   42.60
  -6  16   5  -30.50   49.90
  -6  16   5   21.20   29.80
  -6  16  -5    3.20   40.00
   6 -16  -5  -12.60   33.60
  -6  16  -5   19.20   31.10
  -6  16  -5   19.90   19.60
   0 -17   5   18.90   15.00
   0 -17  -5    8.90   14.60
   0  17   5   18.80   16.00
   0  17  -5   47.90   18.40
  -1  17   5  134.69   23.70
   1  17  -5  170.28   23.90
  -1 -17  -5  154.38   21.60
   1 -17   5  163.28   24.00
  -1 -17   5  168.98   21.40
   1  17   5  158.08   23.50
  -1  17  -5  165.38   24.60
   1 -17  -5  154.68   23.40
   2 -17   5  110.09   22.20
  -2  17   5  103.19   22.70
  -2  17   5  124.79   21.90
   2  17  -5  128.09   20.50
  -2 -17  -5  116.59   19.60
  -2  17  -5  105.49   23.50
  -2 -17   5  129.99   20.00
  -2  17  -5  100.59   21.90
   2 -17  -5  145.79   23.60
  -3  17   5  154.88   24.30
  -3 -17  -5  150.48   21.10
  -3  17   5  111.79   23.70
   3 -17   5  143.19   25.40
  -3  17  -5  124.79   24.40
  -3  17  -5  190.28   28.40
   3 -17  -5  114.39   23.60
  -4  17   5   50.09   19.80
  -4  17   5  159.38   25.00
   4 -17   5   99.89   23.50
   4 -17  -5  140.29   24.00
  -4  17  -5  142.89   26.10
  -4  17  -5  148.59   25.70
  -4 -17   5  128.59   24.40
   5 -17   5  109.39   25.90
  -5  17   5  145.89   26.70
   5 -17  -5  121.29   24.50
  -5  17  -5  172.78   27.30
  -5  17  -5  143.39   29.90
  -5 -17   5  128.79   45.80
   0 -18  -5  168.08   25.30
   0  18   5   87.49   21.50
   0  18  -5  110.99   23.00
  -1  18   5   37.20   18.60
   1  18  -5   55.69   17.90
   1 -18   5   55.59   21.00
  -1 -18  -5   64.69   17.30
  -1 -18   5   54.79   18.00
   1 -18  -5   13.50   17.70
   1  18   5   90.59   28.30
  -1  18  -5   93.19   23.80
   2 -18   5   99.99   24.30
  -2 -18  -5  123.79   21.20
  -2  18   5   72.19   20.60
   2  18  -5   81.69   20.20
  -2  18  -5  132.19   25.00
   2 -18  -5  106.49   24.50
  -2 -18   5  108.19   19.90
  -3 -18  -5  100.19   20.80
  -3  18   5   49.50   24.80
  -3  18   5   54.89   25.70
   3 -18   5   73.39   22.30
  -3  18  -5   46.60   21.80
   3 -18  -5   97.99   22.40
  -3  18  -5   39.70   21.50
  -3 -18   5   77.99   19.90
  -4  18   5   92.99   23.50
   4 -18   5   45.50   22.70
  -4  18   5   60.19   20.10
  -4 -18   5  109.59   32.30
   4 -18  -5   78.89   23.60
  -4  18  -5   52.59   23.50
   0 -19   5   70.39   20.90
   0 -19  -5   91.69   22.00
   0  19   5   33.60   26.10
   0  19  -5   63.39   21.20
   1 -19   5   79.69   24.90
  -1  19   5   92.19   23.30
  -1 -19  -5  131.99   23.20
   1  19  -5   30.20   29.90
  -1  19  -5   75.49   22.10
   1 -19  -5  144.19   27.30
  -1 -19   5  114.09   21.70
  -2 -19  -5  113.79   21.20
  -2  19   5  104.09   23.30
   2  19  -5   57.69   23.40
   2 -19   5   70.99   23.30
   2 -19  -5   82.99   24.40
  -2 -19   5  104.09   20.70
  -2  19  -5   97.49   24.60
  -3  19   5  123.79   26.50
  -3 -19  -5   42.20   26.50
   3 -19   5  106.19   26.80
  -3  19  -5   90.19   27.10
   3 -19  -5   19.10   24.00
  -3 -19   5   80.49   20.30
  -3  19  -5   80.29   31.70
   0 -20   5  132.09   24.40
   0 -20  -5  133.59   26.70
   0  20   5  117.59   44.80
   0  20  -5  113.99   25.50
  -1  20   5   -7.00   19.60
  -1 -20  -5    6.20   26.20
   1  20  -5    3.20   34.10
   1 -20   5   33.80   21.20
   1 -20  -5   48.30   23.70
  -1 -20   5  -36.80   19.10
  -1  20  -5   13.20   25.20
  -2  20   5  111.89   27.30
  -2 -20  -5  126.59   24.90
   2 -20   5  103.59   27.30
  -2  20  -5  188.28   31.70
   2 -20  -5  131.49   29.20
  -2 -20   5  122.69   23.00
   0   0   6    4.10    1.90
   0   0   6   18.00    5.50
   0   0   6    0.90    1.60
   0   0  -6    2.70    2.80
  -1   0   6  319.67   16.00
  -1   0  -6  315.57   14.90
   1   0   6  340.47   16.40
  -1   0  -6  270.67   15.00
  -1   0   6  318.67   15.90
  -1   0  -6  323.67   16.50
  -1   0   6  328.37   16.20
  -2   0  -6    0.80    1.60
  -2   0  -6    4.70    2.00
  -2   0   6   -2.20    2.90
  -2   0  -6    5.30    3.90
  -3   0  -6  331.27   19.20
  -3   0  -6  281.17   15.70
  -3   0   6  326.27   18.10
  -3   0   6  297.57   18.10
  -3   0  -6  313.97   16.40
  -4   0   6   25.20    5.60
  -4   0  -6   21.60    3.80
  -4   0   6   29.10    6.90
  -4   0  -6   28.40    7.00
  -4   0  -6   29.60    4.80
  -5   0  -6  366.96   21.60
  -5   0  -6  385.46   25.50
  -5   0   6  365.86   23.60
  -5   0   6  356.16   23.10
  -5   0   6  361.26   25.10
  -6   0  -6  122.49   15.40
  -6   0  -6   90.39   10.80
  -6   0   6   86.89   14.00
  -6   0   6  113.09   12.50
  -6   0   6  119.69   13.80
  -7   0   6  159.08   18.10
  -7   0   6  166.08   20.90
  -7   0  -6  188.88   21.20
  -7   0  -6  178.88   16.20
  -8   0   6  115.29   20.90
  -8   0  -6  157.58   16.90
  -8   0  -6  153.78   23.20
  -8   0   6  109.79   18.00
  -9   0   6  122.59   20.00
  -9   0   6  167.98   25.90
   9   0   6  151.48   25.50
  -9   0  -6  177.58   28.60
   0   1  -6   15.40    3.70
   0   1   6   13.40    2.30
   0  -1   6    5.20    5.90
   0   1   6   12.20    2.00
   0   1   6   14.10   23.20
   0  -1   6   19.00    3.20
   1  -1   6 2712.13  116.79
  -1   1   6 2534.35  116.99
  -1  -1  -6 2604.64  116.89
  -1   1   6 2621.14  116.89
   1  -1   6 2791.82  117.69
  -1   1  -6 2757.22  122.29
  -1  -1   6 2541.45  122.59
  -1  -1   6 2860.41  122.89
  -1   1  -6 2770.42  122.89
  -1  -1   6 2769.52  122.59
  -1   1  -6 3009.20  123.69
  -2  -1  -6  247.58   14.40
  -2   1   6  265.07   15.00
   2  -1   6  267.67   15.70
  -2  -1  -6  270.67   12.60
  -2   1   6  250.87   14.80
  -2   1  -6  261.37   14.70
  -2  -1   6  239.48   13.80
  -2   1  -6  237.58   13.00
  -2   1  -6  233.38   12.70
  -2  -1   6  238.08   13.70
  -3  -1  -6 1391.96   76.09
  -3  -1  -6 1724.53   74.19
  -3   1   6 1728.03   76.89
  -3  -1  -6 1769.62   77.09
  -3   1   6 1673.43   76.59
  -3   1  -6 1673.63   76.39
  -3  -1   6 1788.62   78.19
  -3   1  -6 1588.64   76.19
  -3  -1   6 1731.33   77.69
  -3   1  -6 1671.93   78.79
  -4   1   6  114.39   10.90
  -4  -1  -6  125.79    9.10
  -4  -1  -6  130.49   12.00
  -4   1   6  121.59   11.50
  -4  -1   6  130.39   10.70
  -4  -1   6  120.69   11.00
  -4   1  -6  129.09   10.00
  -4   1  -6  131.39   12.50
  -4   1  -6  124.49    9.40
  -5  -1  -6 1053.99   49.50
  -5   1   6 1015.50   54.29
  -5   1   6  963.50   51.59
  -5  -1  -6 1009.00   53.59
  -5   1   6 1025.90   52.49
  -5   1  -6  949.21   52.69
  -5  -1   6  995.30   50.09
  -5  -1   6 1000.30   52.69
  -5   1  -6 1058.99   49.50
  -5  -1   6 1045.50   50.99
  -5   1  -6  885.21   47.90
  -6   1   6   44.20    9.50
  -6   1   6   39.70   10.80
  -6  -1  -6   41.30   11.10
  -6  -1  -6   36.20    7.90
  -6   1  -6   38.70   11.60
  -6  -1   6   43.40    8.90
  -6  -1   6   18.80   10.70
  -6   1  -6   40.50    8.30
  -6  -1   6   37.50    9.20
  -7  -1  -6  426.56   27.50
  -7   1   6  441.96   34.20
  -7   1   6  442.96   31.30
  -7  -1  -6  470.85   34.10
  -7  -1   6  386.16   28.50
  -7   1  -6  415.16   32.90
  -7  -1   6  429.16   32.40
  -7   1  -6  433.36   27.60
  -8   1   6   11.40   13.00
   8  -1   6   22.40   14.90
  -8   1   6  -34.20   15.10
  -8  -1  -6   -4.20   17.30
  -8  -1  -6   13.60   14.20
  -8   1  -6   -9.70   10.00
  -8  -1   6    4.50   11.90
  -8   1  -6    0.00   14.70
  -8  -1   6    8.30   14.90
   9  -1   6  169.28   26.20
  -9   1   6  116.49   20.30
  -9  -1  -6  169.48   29.50
  -9   1   6  140.29   25.30
   9   1   6  142.49   24.80
  -9  -1   6  147.19   24.70
  -9  -1   6  123.49   21.00
  -9   1  -6  167.28   27.80
   0   2  -6 2028.20   96.89
   0   2   6 2164.98   94.29
   0  -2   6 2065.89   99.19
   0   2   6 2176.68   94.69
   0   2  -6 2231.08   96.39
   0  -2   6 2227.18   96.29
   1  -2   6 2952.30  120.69
   1  -2   6 2649.33  120.79
  -1  -2  -6 2532.65  119.29
  -1   2   6 2702.23  120.19
  -1   2   6 2757.02  120.09
  -1   2  -6 2513.75  115.79
  -1   2  -6 2630.94  116.09
  -1  -2   6 2590.64  115.69
   1   2   6 2354.06  116.19
  -1  -2   6 2853.61  115.79
  -1   2  -6 2681.23  115.39
  -2   2   6 4219.38  179.08
  -2  -2  -6 4123.99  178.08
  -2  -2  -6 3618.14  177.98
   2  -2   6 4210.48  180.18
  -2   2   6 4098.89  179.18
  -2   2  -6 4140.09  175.78
  -2   2  -6 3845.92  175.98
  -2  -2   6 4001.70  176.28
  -2  -2   6 4049.59  176.38
  -2   2  -6 3995.00  177.28
  -2  -2   6 3950.60  176.98
  -3   2   6  991.80   46.50
   3  -2   6  912.71   46.90
  -3  -2  -6  935.31   42.90
  -3  -2  -6  924.11   45.60
  -3   2   6  943.21   46.00
  -3   2  -6  940.71   46.80
  -3   2  -6  991.90   45.00
  -3  -2   6  919.01   45.20
  -3   2  -6  935.71   44.80
  -3  -2   6  924.61   45.40
  -4  -2  -6 2223.48  100.19
  -4   2   6 2199.68  104.89
  -4  -2  -6 2360.16  104.19
  -4   2   6 2173.08  103.39
  -4   2   6 2228.78  103.69
  -4   2  -6 2405.16  106.19
  -4   2  -6 2483.35  109.09
  -4   2  -6 2148.69  105.39
  -4  -2   6 2291.67  106.19
  -4  -2   6 2301.17  106.69
  -5  -2  -6  191.58   13.70
  -5  -2  -6  222.08   18.00
  -5   2   6  216.28   18.90
  -5   2   6  220.78   17.10
  -5   2   6  190.08   16.80
  -5   2  -6  178.78   17.10
  -5   2  -6  179.88   14.30
  -5  -2   6  170.38   14.00
  -5   2  -6  163.48   13.30
  -5  -2   6  185.48   15.10
  -6   2   6  784.52   44.70
  -6  -2  -6  832.42   46.70
  -6  -2  -6  818.02   40.90
  -6   2   6  738.23   46.50
  -6   2   6  748.43   43.80
  -6   2  -6  748.93   44.90
  -6  -2   6  659.93   39.20
  -6  -2   6  759.02   41.10
  -6  -2   6  791.72   44.00
  -6   2  -6  677.93   39.30
  -7  -2  -6   63.49   15.70
  -7   2   6   67.49   13.30
  -7   2   6   49.70   14.40
   7  -2   6   72.79   14.90
  -7  -2  -6   44.60    9.50
  -7   2  -6   70.99   15.90
  -7  -2   6   60.19   14.50
  -7  -2   6   76.89   13.20
  -7   2  -6   71.39   11.60
  -8   2   6  135.59   22.50
  -8   2   6  167.48   19.90
  -8  -2  -6  159.78   22.30
   8  -2   6  148.89   23.00
  -8   2  -6  154.08   18.10
  -8  -2   6  156.68   22.50
  -8   2  -6  134.19   22.70
  -8  -2   6  128.79   18.30
   9  -2   6   -9.20   19.80
  -9   2   6    0.40   19.30
  -9   2   6  -14.50   15.70
  -9   2  -6   26.10   19.00
  -9  -2   6  -21.00   17.30
  -9   2  -6  -16.60   20.20
  -9  -2   6   10.50   30.30
   0   3  -6 1123.69   56.79
   0   3  -6 1235.48   57.49
   0   3   6 1255.07   54.59
   0  -3   6 1209.28   59.39
   0   3   6 1256.77   54.99
   0  -3   6 1192.18   56.99
   1  -3   6  205.68   12.10
   1  -3   6  206.68   12.40
  -1  -3  -6  178.98   10.00
  -1  -3  -6  179.98   10.00
  -1   3   6  184.38   11.20
  -1   3   6  193.08   11.70
  -1  -3   6  213.28   13.10
   1   3   6  199.68   10.60
  -1   3  -6  215.68   13.30
  -1   3  -6  208.88   13.10
  -1   3  -6  214.48   12.80
  -1  -3   6  222.98   13.20
  -2  -3  -6  619.14   29.80
   2  -3   6  664.43   31.60
  -2   3   6  606.74   31.50
  -2   3   6  658.33   31.70
  -2  -3  -6  563.34   28.30
   2  -3   6  675.23   33.10
  -2   3  -6  707.43   33.70
  -2  -3   6  708.73   33.80
  -2   3  -6  691.33   33.10
  -2   3  -6  637.24   33.90
  -2  -3   6  674.23   33.50
  -2  -3   6  633.54   33.60
  -3  -3  -6   57.89    6.80
  -3   3   6   59.39    7.60
  -3   3   6   58.79    7.50
   3  -3   6   59.99    8.30
  -3  -3  -6   52.59    4.40
  -3  -3   6   50.69    6.40
  -3   3  -6   63.69    7.10
  -3   3  -6   55.79    6.50
  -3   3  -6   51.79    7.90
  -3  -3   6   66.09    7.50
  -4  -3  -6  945.21   45.30
   4  -3   6  874.11   50.09
  -4   3   6 1021.10   50.89
  -4  -3  -6  991.80   48.80
  -4   3   6 1002.80   49.30
  -4   3   6  986.20   49.40
  -4  -3   6  972.60   48.40
  -4   3  -6 1002.30   50.79
  -4   3  -6  941.81   47.90
  -4  -3   6  987.40   47.70
  -4   3  -6  954.70   47.90
   5  -3   6   63.09   11.30
  -5   3   6   62.99   10.20
  -5  -3  -6   61.89    7.30
  -5   3   6   70.39   10.50
  -5   3   6   70.29   12.30
  -5  -3  -6   55.99    9.90
  -5   3  -6   73.19    9.50
  -5  -3   6   55.89    7.80
  -5   3  -6   49.90   10.80
  -5   3  -6   63.89    8.80
  -5  -3   6   57.69    9.10
  -6  -3  -6  912.81   45.50
  -6   3   6  952.60   53.09
  -6   3   6  859.61   49.10
  -6  -3  -6  957.50   51.49
   6  -3   6  876.41   52.69
  -6   3   6  852.81   49.90
  -6  -3   6  924.91   48.80
  -6   3  -6  871.01   48.10
  -6   3  -6  856.31   52.09
  -6  -3   6  972.90   52.59
  -7  -3  -6   69.89   15.10
  -7   3   6  134.09   19.50
  -7  -3  -6  105.49   11.80
  -7   3   6   67.89   14.40
  -7   3   6  113.29   16.80
   7  -3   6   95.59   17.80
  -7   3  -6  102.89   14.20
  -7  -3   6   88.69   12.70
  -7  -3   6   73.79   15.50
  -7   3  -6  118.49   19.50
   8  -3   6  484.85   39.10
  -8   3   6  414.56   33.90
  -8   3   6  444.16   36.70
  -8  -3  -6  404.06   34.70
  -8   3  -6  358.76   29.40
  -8  -3   6  390.06   29.80
  -8   3  -6  397.66   35.70
  -8  -3   6  413.66   34.80
  -9   3   6   46.80   21.10
  -9   3   6   55.39   17.50
   9  -3   6   80.99   22.10
  -9   3  -6   85.99   23.70
  -9   3  -6   82.39   32.80
  -9  -3   6   41.50   38.40
  -9  -3   6   68.29   25.40
   0   4  -6  909.91   43.00
   0   4   6  821.32   39.70
   0  -4   6  814.02   43.90
   0   4   6  862.11   39.40
   0   4  -6  838.42   42.10
   0  -4   6  828.92   42.20
  -1   4   6  426.36   23.50
  -1   4   6  472.15   23.50
   1   4  -6  479.65   25.60
  -1  -4  -6  465.05   22.70
   1  -4   6  438.06   24.60
   1  -4   6  442.26   24.40
  -1   4  -6  404.46   22.00
   1   4   6  360.86   19.00
  -1   4  -6  380.06   21.30
  -1  -4   6  387.76   21.70
   1  -4  -6  382.46   18.70
   1   4   6  407.76   20.00
  -1  -4   6  426.66   22.30
  -1   4  -6  372.46   21.20
  -2  -4  -6 1376.96   64.99
  -2   4   6 1473.65   68.29
   2  -4   6 1517.95   69.09
   2  -4   6 1510.45   68.19
  -2   4   6 1451.85   67.69
  -2  -4  -6 1409.76   66.09
   2   4   6 1172.58   62.39
  -2   4  -6 1420.86   63.99
  -2  -4   6 1397.46   63.69
  -2   4  -6 1340.07   63.89
  -2   4  -6 1412.96   63.39
  -2  -4   6 1383.66   63.79
  -3   4   6  241.18   16.40
  -3   4   6  256.37   17.20
   3  -4   6  252.67   17.40
  -3  -4  -6  237.28   12.90
  -3  -4  -6  235.08   14.50
  -3   4   6  247.78   16.70
  -3  -4   6  273.77   16.70
  -3  -4   6  262.17   17.00
  -3   4  -6  269.27   17.20
  -3   4  -6  266.07   17.40
  -3   4  -6  267.67   18.10
   4  -4   6  710.83   40.40
  -4   4   6  728.03   39.30
  -4  -4  -6  769.12   38.00
  -4  -4  -6  721.23   34.70
  -4   4   6  708.63   39.70
  -4   4   6  697.53   38.80
  -4   4  -6  800.32   39.10
  -4  -4   6  737.33   38.40
  -4   4  -6  787.52   41.20
  -4  -4   6  650.93   37.20
  -4   4  -6  732.23   38.90
  -5  -4  -6   10.80    7.50
  -5   4   6    5.70    7.90
  -5   4   6   19.20   10.20
   5  -4   6   28.80    9.60
  -5   4   6   10.40    7.90
  -5  -4  -6   11.80    4.90
  -5  -4   6   19.80    6.20
  -5  -4   6   12.20    7.00
  -5   4  -6   12.20    7.50
  -5   4  -6   23.90    7.50
  -5   4  -6    5.10    8.30
  -6   4   6  575.34   35.80
  -6  -4  -6  551.54   30.30
   6  -4   6  534.35   37.10
  -6   4   6  592.04   38.00
  -6   4   6  549.74   35.20
  -6  -4  -6  573.54   35.50
  -6   4  -6  515.35   31.90
  -6  -4   6  532.75   32.20
  -6   4  -6  539.05   36.30
  -6  -4   6  502.45   34.10
   7  -4   6   23.50   13.20
  -7   4   6   25.80   11.70
  -7   4   6   20.80   11.70
  -7   4   6   54.49   15.40
  -7  -4  -6   28.90   12.20
  -7  -4   6   19.70    9.80
  -7   4  -6   37.40   11.50
  -7   4  -6   23.40   13.50
  -7  -4   6   21.80   12.90
   8  -4   6  252.27   28.70
  -8   4   6  242.98   28.00
  -8   4   6  226.18   24.40
  -8   4  -6  212.68   22.40
  -8   4  -6  221.38   27.40
  -8  -4   6  232.38   26.10
  -8  -4   6  208.88   20.60
   9  -4   6   41.50   31.40
  -9   4   6   19.30   18.10
  -9   4   6   18.70   17.20
  -9  -4   6   49.40   30.00
  -9   4  -6   38.70   26.80
  -9   4  -6   15.00   21.80
   9  -4  -6   63.39   28.50
   0  -5   6 1067.59   51.39
   0   5   6 1022.50   48.50
   0   5   6 1010.50   48.10
   0   5  -6  964.30   50.69
   0   5  -6 1021.10   50.89
   0  -5   6 1004.30   52.19
   0   5  -6 1126.99   52.09
   1  -5   6 1909.11   86.19
  -1   5   6 1957.20   84.89
   1  -5   6 1842.62   86.59
  -1   5   6 1661.73   82.99
  -1   5   6 1883.81   85.29
  -1  -5  -6 1998.90   84.69
   1   5  -6 1734.23   85.99
  -1   5  -6 1650.43   76.09
   1   5   6 1582.54   73.19
  -1   5  -6 1617.24   75.29
   1  -5  -6 1504.05   71.89
   1   5   6 1731.73   74.29
  -1  -5   6 1582.54   75.89
  -1   5  -6 1567.24   74.89
  -1  -5   6 1697.63   76.39
  -2  -5  -6  527.95   26.80
  -2   5   6  561.54   29.90
  -2   5   6  565.94   30.90
  -2   5   6  609.14   31.00
   2  -5   6  585.64   31.70
  -2  -5  -6  590.14   28.50
   2  -5   6  662.83   32.00
   2   5   6  438.06   25.90
  -2   5  -6  516.95   28.10
  -2   5  -6  530.35   28.90
  -2  -5   6  555.54   28.80
   2  -5  -6  516.15   26.40
  -2   5  -6  510.35   28.50
  -2  -5   6  604.84   29.60
   3  -5   6 1056.09   53.49
   3  -5   6 1073.79   52.69
  -3   5   6 1075.69   52.79
  -3  -5  -6 1031.00   49.30
  -3   5   6 1058.59   52.29
  -3   5   6 1076.09   52.59
  -3  -5  -6 1026.20   48.40
  -3   5  -6 1104.89   57.89
  -3  -5   6 1270.97   57.39
  -3   5  -6 1164.08   57.09
  -3  -5   6 1173.68   56.79
  -3   5  -6 1128.99   57.49
   4  -5   6  529.85   33.50
  -4   5   6  589.34   33.00
  -4  -5  -6  543.95   30.30
  -4   5   6  576.54   33.20
  -4   5   6  606.54   33.40
  -4  -5  -6  575.84   28.20
  -4   5  -6  499.15   31.30
  -4  -5   6  562.24   29.90
  -4   5  -6  520.95   30.50
  -4  -5   6  464.85   31.60
  -4   5  -6  552.24   30.40
  -5  -5  -6  639.84   35.10
  -5   5   6  663.83   39.20
  -5  -5  -6  641.34   31.90
   5  -5   6  556.14   37.60
  -5   5   6  630.84   36.70
  -5   5   6  621.74   37.00
  -5   5  -6  522.45   32.40
  -5   5  -6  597.94   36.00
  -5  -5   6  472.65   29.70
  -5  -5   6  590.84   32.30
  -5   5  -6  556.94   32.50
  -6  -5  -6  153.08   12.40
   6  -5   6  147.69   18.70
  -6  -5  -6  156.98   16.20
  -6   5   6  162.08   17.80
  -6   5   6  156.88   17.10
  -6   5   6  159.98   18.60
  -6   5  -6  148.49   16.70
  -6  -5   6  164.48   16.00
  -6  -5   6  205.78   19.60
  -6   5  -6  191.08   17.40
  -6   5  -6  169.68   20.10
  -7   5   6  168.38   21.60
   7  -5   6  186.48   22.90
  -7   5   6  167.08   19.60
  -7   5   6  163.38   20.20
  -7  -5   6  208.48   22.70
  -7   5  -6  208.68   24.50
  -7  -5   6  173.58   18.10
  -7   5  -6  151.78   18.20
  -8   5   6   90.49   18.80
  -8   5   6   67.69   19.80
   8  -5   6   84.99   20.40
  -8  -5   6   93.49   15.30
   8  -5  -6  121.59   22.20
  -8   5  -6  108.49   18.00
  -8   5  -6   54.49   20.10
  -9   5   6   50.79   19.40
   9  -5   6   39.00   22.00
  -9   5   6   55.19   22.50
  -9   5  -6  -11.00   17.70
  -9   5  -6   -4.70   18.70
   9  -5  -6   21.60   38.20
  -9  -5   6   22.90   38.60
   0   6   6   51.59    4.30
   0   6   6   69.19    6.90
   0  -6  -6   66.09    7.70
   0  -6   6   63.19   10.70
   0   6  -6   58.79    9.50
   0   6   6   55.49    6.90
   0   6  -6   53.39    8.80
   0  -6  -6   61.89    4.60
   0  -6   6   70.99   10.30
   0   6  -6   67.19    9.70
  -1  -6  -6 2851.91  118.09
  -1   6   6 2472.15  115.59
   1  -6   6 2604.84  120.49
   1   6  -6 2460.15  119.49
  -1   6   6 2727.93  117.99
  -1   6   6 2502.95  117.89
   1  -6   6 2586.84  119.09
  -1  -6   6 2899.51  123.09
  -1   6  -6 2686.43  121.99
   1   6   6 2581.54  118.99
  -1  -6   6 2525.65  121.59
  -1   6  -6 2580.84  120.49
   1   6   6 2815.92  120.29
  -1   6  -6 2634.54  121.09
   1  -6  -6 2534.05  118.49
   2   6  -6    2.40    6.00
  -2  -6  -6    1.60    3.60
  -2   6   6    0.40    4.70
   2  -6   6   18.50    6.10
  -2   6   6    5.30    4.70
   2  -6   6    3.60    5.50
  -2  -6   6   11.90    6.20
  -2  -6   6   -0.90    5.60
  -2   6  -6   -5.70    5.40
  -2   6  -6   -1.10    5.00
   2  -6  -6    1.00    3.30
  -2   6  -6    1.50    4.60
   2   6   6   -2.60    4.00
  -3  -6  -6 1323.17   65.59
   3  -6   6 1469.75   71.29
  -3   6   6 1429.46   69.49
  -3   6   6 1471.75   70.89
  -3   6   6 1494.15   70.29
  -3  -6  -6 1421.76   66.09
   3  -6   6 1547.85   70.99
  -3   6  -6 1560.34   74.39
  -3   6  -6 1566.34   75.19
  -3   6  -6 1566.34   75.29
  -3  -6   6 1486.95   74.39
  -3  -6   6 1693.03   74.89
   3  -6  -6 1434.36   72.79
  -4  -6  -6   19.90    5.30
  -4   6   6    7.70    7.00
  -4   6   6   20.40    8.00
   4  -6   6   20.70    7.70
  -4  -6  -6   18.70    4.40
  -4   6   6   23.10    8.00
  -4   6  -6    3.60    6.40
  -4   6  -6    7.40    7.40
  -4  -6   6   -8.00    7.00
  -4   6  -6    7.80    6.80
  -4  -6   6    5.70    6.00
  -5   6   6  667.73   39.30
   5  -6   6  639.14   39.80
  -5   6   6  643.14   38.50
  -5  -6  -6  621.84   32.30
  -5   6   6  634.94   37.90
  -5   6  -6  633.74   37.40
  -5   6  -6  657.93   39.50
  -5  -6   6  669.03   35.80
  -5   6  -6  608.14   36.40
  -5  -6   6  553.54   33.40
   6  -6   6   39.90   13.20
  -6   6   6   68.69   13.80
  -6   6   6   58.19   14.00
  -6  -6  -6   56.09    8.10
  -6   6   6   58.99   12.90
  -6   6  -6   61.59   14.00
  -6  -6   6   56.19   12.40
  -6   6  -6   60.89   12.50
  -6   6  -6   54.49   11.40
  -6  -6   6   79.59   12.00
  -7   6   6  292.97   27.20
  -7   6   6  225.88   23.60
   7  -6   6  245.68   26.40
  -7   6   6  209.58   23.00
  -7  -6   6  255.67   21.50
  -7   6  -6  261.47   23.90
  -7   6  -6  263.97   28.00
   7  -6  -6  267.17   26.80
  -7  -6   6  269.87   25.10
  -8   6   6   74.99   20.20
   8  -6   6   78.49   21.50
  -8   6   6   91.09   18.30
  -8   6  -6   82.19   20.20
  -8  -6   6   89.99   15.20
  -8   6  -6   72.79   17.70
   8  -6  -6   71.89   21.10
  -9   6   6   73.99   29.60
  -9   6   6  107.29   21.70
   9  -6   6  111.69   34.60
  -9   6  -6   93.19   20.40
   9  -6  -6   99.29   31.60
  -9   6  -6  107.49   24.90
   0   7   6   57.89    7.40
   0  -7   6   49.10    9.30
   0  -7  -6   60.59    5.20
   0   7  -6   53.69    9.10
   0   7  -6   69.69    9.00
   0  -7   6   64.49    9.80
   0   7   6   76.09    8.20
   0  -7  -6   71.79    7.90
   0   7  -6   88.69   11.00
   0   7   6   57.79    4.70
  -1   7   6  298.77   19.30
   1  -7   6  308.07   20.50
  -1  -7  -6  317.87   19.50
  -1   7   6  308.47   19.10
   1  -7   6  303.27   22.40
  -1   7   6  290.37   16.60
   1   7  -6  309.37   21.00
  -1   7  -6  363.36   21.70
  -1   7  -6  339.37   22.00
   1  -7  -6  312.77   19.90
   1   7   6  338.27   20.10
  -1  -7   6  339.77   22.70
  -1  -7   6  338.37   22.70
   1   7   6  376.36   21.50
  -1   7  -6  372.56   22.80
  -2  -7  -6    7.80    4.70
   2   7  -6   -1.90    6.60
   2  -7   6   17.00    7.00
  -2   7   6   10.40    5.10
   2  -7   6    5.50    6.60
  -2   7   6    4.10    5.30
  -2   7   6   -1.20    5.20
  -2   7  -6   18.20    6.40
  -2   7  -6   16.80    6.30
   2   7   6   18.80    5.30
  -2   7  -6   24.30    6.60
   2  -7  -6   24.50    4.90
  -2  -7   6   18.70    6.60
  -2  -7   6   38.60    7.80
   3  -7   6  321.27   22.00
  -3   7   6  303.57   19.90
  -3   7   6  304.97   21.20
   3  -7   6  304.07   21.70
  -3   7   6  279.47   20.50
  -3  -7  -6  290.37   17.10
  -3  -7   6  361.96   23.00
  -3   7  -6  360.26   23.40
  -3  -7   6  330.17   22.00
   3  -7  -6  309.87   20.30
  -3   7  -6  343.17   22.60
  -3   7  -6  331.47   22.60
  -4   7   6  113.29   13.00
   4  -7   6   88.69   12.90
  -4   7   6   84.99   12.60
  -4  -7  -6  119.29    8.90
  -4   7   6  111.69   12.80
   4  -7   6   83.19   12.10
   4  -7  -6  100.99   12.10
  -4  -7   6  115.89   12.00
  -4   7  -6  120.09   14.50
  -4  -7   6  113.29   12.10
  -4   7  -6  101.29   12.60
  -4   7  -6  124.89   13.70
   5  -7   6  348.37   26.10
  -5   7   6  376.76   27.60
  -5  -7  -6  386.26   20.90
  -5   7   6  341.67   25.90
   5  -7   6  329.97   26.70
  -5   7   6  396.66   27.40
  -5   7  -6  403.06   27.50
   5  -7  -6  388.96   27.20
  -5  -7   6  420.56   26.20
  -5   7  -6  388.36   28.10
  -5   7  -6  391.36   29.30
   6  -7   6   92.69   15.90
  -6   7   6   63.39   14.30
  -6   7   6   91.09   15.30
  -6   7   6   77.99   15.50
  -6   7  -6   84.79   15.00
  -6   7  -6   81.69   15.30
  -6  -7   6   89.79   12.20
  -6   7  -6   91.19   14.40
   6  -7  -6   79.19   15.10
  -7   7   6  301.17   28.40
  -7   7   6  288.17   27.70
  -7   7   6  340.37   30.60
   7  -7   6  304.67   29.60
  -7  -7   6  396.36   27.00
  -7   7  -6  371.56   29.20
  -7   7  -6  296.47   30.80
   7  -7  -6  359.46   32.00
  -8   7   6  109.99   20.70
   8  -7   6   53.79   20.20
  -8   7   6   75.39   21.40
  -8  -7   6   64.29   13.90
   8  -7  -6   53.89   20.80
  -8   7  -6   71.99   19.30
   9  -7   6  198.78   31.60
  -9   7   6  178.08   32.30
  -9   7   6  144.59   24.60
  -9   7  -6  174.98   33.50
   9  -7  -6  157.58   42.50
  -9   7  -6  222.48   32.50
   0   8   6 2065.89  102.19
   0   8   6 2306.67  106.69
   0   8   6 2272.87  106.79
   0  -8  -6 2252.77  103.59
   0  -8   6 2324.57  109.59
   0   8  -6 2341.17  109.99
   0   8  -6 2368.16  107.79
   0   8  -6 2458.05  110.39
   0  -8  -6 2357.26  106.99
   0  -8   6 2440.26  110.49
  -1   8   6  715.53   38.30
  -1  -8  -6  698.13   37.50
  -1   8   6  677.83   34.50
   1   8  -6  694.83   40.00
   1  -8   6  723.93   42.70
   1  -8   6  683.83   38.90
  -1   8   6  747.33   38.00
  -1   8  -6  673.93   36.70
  -1  -8   6  708.73   39.20
   1  -8  -6  735.63   37.20
   1  -8  -6  607.24   35.20
  -1   8  -6  680.43   38.30
   1   8   6  694.53   36.10
   1   8   6  718.63   37.00
  -1  -8   6  641.44   37.70
  -1   8  -6  699.53   38.00
  -2   8   6 2129.29   98.39
   2  -8   6 2142.49   99.19
  -2   8   6 2107.99   97.79
   2   8  -6 2110.69   99.79
   2  -8   6 2102.69   99.29
  -2   8   6 1980.30   94.99
  -2  -8  -6 1931.91   96.39
   2  -8  -6 1939.71   97.59
  -2   8  -6 2121.09  102.19
  -2   8  -6 2118.79  100.79
  -2  -8   6 2145.29  102.09
  -2   8  -6 2117.79  101.69
  -2  -8   6 2317.17  102.29
   2   8   6 2296.87  101.59
   3  -8   6  625.44   35.50
  -3   8   6  582.24   33.30
  -3  -8  -6  617.44   31.50
  -3   8   6  579.74   34.30
  -3   8   6  611.24   35.20
   3  -8   6  568.14   35.30
  -3   8  -6  733.63   40.00
  -3  -8   6  752.22   40.50
  -3  -8   6  713.33   40.00
   3  -8  -6  676.83   37.40
  -3   8  -6  685.43   40.50
  -3   8  -6  739.63   40.70
  -4   8   6 1052.09   55.19
  -4   8   6 1025.70   53.99
  -4  -8  -6  994.80   48.70
   4  -8   6 1051.89   55.39
   4  -8   6 1038.00   55.59
  -4   8   6  942.61   53.59
  -4   8  -6  893.31   50.59
  -4  -8   6  935.61   48.70
  -4   8  -6  906.41   50.59
  -4   8  -6  960.10   50.09
  -4  -8   6  951.90   49.10
   4  -8  -6  858.51   48.10
   5  -8   6  359.26   27.40
  -5   8   6  356.46   26.70
  -5   8   6  372.66   27.70
  -5  -8  -6  373.66   21.10
   5  -8   6  375.86   28.40
  -5   8   6  378.76   27.70
   5  -8  -6  305.87   24.40
  -5   8  -6  358.76   26.70
  -5  -8   6  349.17   23.30
  -5   8  -6  314.97   25.90
  -5   8  -6  282.87   24.20
  -6   8   6  270.77   25.30
   6  -8   6  331.27   28.80
  -6   8   6  339.07   28.20
  -6   8   6  335.27   28.20
  -6   8  -6  335.77   29.50
  -6  -8   6  366.16   25.30
   6  -8  -6  348.47   28.50
  -6   8  -6  346.07   28.80
  -6   8  -6  358.36   28.30
  -7   8   6  172.48   23.20
   7  -8   6  180.88   24.00
  -7   8   6  199.28   22.90
  -7   8   6  187.28   24.30
  -7   8  -6  211.98   23.00
  -7   8  -6  194.18   24.90
  -7  -8   6  181.88   18.70
   7  -8  -6  216.98   25.20
   8  -8   6  107.79   24.00
  -8   8   6  116.79   23.50
  -8   8  -6   75.99   20.20
   8  -8  -6   53.99   21.60
  -8  -8   6   59.09   22.10
  -8   8  -6   70.89   17.40
   0   9   6 1027.10   50.19
   0   9   6 1103.89   55.19
   0  -9   6 1105.09   58.09
   0   9   6 1172.98   56.29
   0   9  -6 1094.59   57.79
   0   9  -6 1165.78   55.59
   0   9  -6 1132.99   58.09
   0  -9   6 1099.09   56.99
   0  -9  -6  963.30   50.49
   0  -9  -6 1112.79   55.09
  -1  -9  -6   38.70    5.20
  -1   9   6   54.39    8.70
  -1   9   6   40.30    5.80
   1  -9   6   43.20   12.20
  -1  -9  -6   39.30    8.30
   1   9  -6   38.10    9.40
   1  -9   6   63.69   10.50
  -1   9   6   45.70    8.40
  -1  -9   6   76.59   11.00
   1  -9  -6   36.70    9.00
  -1   9  -6   30.60    8.20
   1   9   6   59.39    8.50
  -1  -9   6   51.19   11.10
  -1   9  -6   51.29    9.60
   1  -9  -6   43.50    7.00
   1   9   6   58.59    9.10
  -1   9  -6   42.40   10.10
   2   9  -6 1344.87   67.79
  -2   9   6 1270.87   62.89
  -2   9   6 1369.76   66.09
  -2  -9  -6 1228.48   64.99
   2  -9   6 1347.97   67.89
  -2   9   6 1310.27   66.09
   2  -9   6 1310.17   66.79
  -2   9  -6 1435.56   70.69
  -2   9  -6 1425.96   71.29
  -2  -9   6 1298.87   70.29
   2  -9  -6 1250.47   66.19
  -2  -9   6 1556.14   71.19
   2   9   6 1467.05   70.39
  -2   9  -6 1394.96   69.19
   3  -9   6   36.50   10.70
  -3   9   6   36.20    9.60
  -3  -9  -6   35.30    8.50
   3  -9   6   29.50    9.50
  -3   9   6   33.70    8.80
  -3   9   6   33.30   10.50
   3   9   6   14.70   12.90
   3  -9  -6   19.40    7.30
  -3   9  -6   52.19   10.90
  -3   9  -6   41.50   10.30
  -3  -9   6   38.30    9.80
  -3   9  -6   28.40    9.80
  -4   9   6  600.84   36.70
  -4   9   6  634.24   37.70
   4  -9   6  565.54   37.90
  -4  -9  -6  617.54   32.10
  -4   9   6  619.44   38.30
   4  -9   6  629.94   37.90
  -4   9  -6  655.13   40.60
  -4   9  -6  721.53   41.10
  -4   9  -6  675.43   41.30
  -4  -9   6  691.83   39.40
   4  -9  -6  620.14   37.60
  -5  -9  -6  254.67   16.20
  -5   9   6  223.38   21.50
   5  -9   6  242.68   23.10
  -5   9   6  215.98   21.70
  -5   9   6  249.38   22.30
   5  -9   6  242.58   22.40
  -5   9  -6  257.07   23.10
  -5  -9   6  221.48   19.30
  -5   9  -6  216.28   22.20
   5  -9  -6  214.38   20.70
  -5   9  -6  240.68   22.00
  -6   9   6  262.37   26.50
  -6   9   6  295.07   26.30
   6  -9   6  329.07   28.50
  -6   9   6  277.17   26.60
   6  -9  -6  311.17   27.10
  -6  -9   6  328.67   23.80
  -6   9  -6  308.77   28.20
  -6   9  -6  308.97   28.50
  -6   9  -6  271.97   25.40
  -7   9   6   47.60   16.50
   7  -9   6   80.19   18.70
  -7   9   6   80.29   18.90
  -7   9   6   83.69   17.20
  -7   9  -6   72.49   16.40
  -7   9  -6  100.29   19.40
  -7  -9   6   70.39   12.90
   7  -9  -6   56.39   22.70
  -8   9   6  103.99   35.90
  -8   9   6   88.89   20.90
   8  -9   6   67.99   23.00
  -8   9   6   63.09   20.70
  -8   9  -6  108.49   25.20
   8  -9  -6  120.79   56.89
  -8  -9   6  106.99   19.50
  -8   9  -6  111.09   23.80
   0 -10  -6   49.80    6.00
   0 -10  -6   61.39   10.60
   0  10  -6   59.69   11.40
   0  10   6   68.89   10.40
   0 -10   6   50.49   10.90
   0  10  -6   80.39   11.80
   0 -10   6   70.29   11.80
   0  10   6   74.79   10.30
   0  10  -6   63.29    9.60
  -1 -10  -6   23.10    8.00
   1 -10   6   56.89   12.50
  -1  10   6   37.60    6.00
  -1  10   6   43.80    9.70
   1  10  -6   21.50    9.40
  -1 -10  -6   32.80    5.30
   1 -10   6   26.40    9.70
  -1  10   6   43.20    9.50
  -1  10  -6   49.40    9.50
  -1 -10   6   33.70    8.70
   1 -10  -6   32.40    8.90
  -1  10  -6   21.30    8.90
   1  10   6   40.40    8.90
  -1  10  -6   26.10    9.40
   1  10   6   46.30    9.20
  -1 -10   6   52.99   11.80
   2 -10   6   46.30   12.60
   2 -10   6   55.89   12.10
  -2  10   6   65.39   11.10
  -2  10   6   51.39    8.10
  -2  10   6   50.49   10.60
  -2 -10  -6   64.09   12.20
   2  10  -6   37.30   10.00
  -2  10  -6   38.70    9.70
   2 -10  -6   38.50    8.50
  -2 -10   6   36.70   10.30
  -2 -10   6   34.70   10.30
   2 -10  -6   40.60   10.70
  -2  10  -6   57.09   11.40
   2  10   6   41.70    9.40
  -2  10  -6   54.99   10.60
  -3 -10  -6  101.59   12.40
  -3  10   6  160.38   16.40
   3 -10   6  134.79   16.40
   3 -10   6  132.89   15.60
  -3  10   6  129.79   13.10
  -3  10   6  135.09   15.40
  -3 -10   6  135.89   16.00
  -3 -10   6   98.79   13.90
  -3  10  -6  127.29   15.60
   3 -10  -6   98.39   11.20
  -3  10  -6  105.69   13.50
  -3  10  -6   89.49   14.00
   3  10   6   79.89   11.90
   4 -10   6  107.19   15.50
  -4  10   6   90.89   15.00
  -4  10   6  105.59   14.40
  -4 -10  -6   97.29    9.90
   4 -10   6   76.09   15.40
  -4  10   6   95.29   14.60
  -4  10  -6  166.98   18.20
  -4  10  -6  150.08   17.80
   4 -10  -6  149.99   15.60
  -4  10  -6  136.09   16.60
  -4 -10   6  134.49   15.80
   5 -10   6  132.39   17.70
   5 -10   6   93.19   15.30
  -5  10   6   80.29   15.40
  -5  10   6  152.38   18.20
  -5  10   6  117.39   16.70
   5 -10  -6  169.98   18.20
  -5  10  -6  129.59   18.30
  -5  10  -6  122.99   17.90
  -5  10  -6  148.69   18.70
  -5 -10   6  139.59   15.80
  -6  10   6  101.39   17.20
  -6  10   6   54.69   16.70
   6 -10   6  111.49   18.40
  -6  10   6   82.99   16.20
   6 -10   6   95.89   17.60
  -6 -10   6  100.09   14.40
  -6  10  -6  104.79   19.60
  -6  10  -6   87.59   18.10
  -6  10  -6  121.79   17.80
   7 -10   6   89.39   18.90
  -7  10   6   61.79   16.90
  -7  10   6  119.19   21.40
  -7  10   6   86.49   20.10
  -7  10  -6   84.59   20.80
  -7  10  -6   56.29   18.90
  -7  10  -6   80.39   18.40
  -7 -10   6  102.79   15.00
  -8  10   6   59.19   20.50
  -8  10   6   76.19   23.10
  -8  10   6   88.39   33.30
   8 -10   6    6.50   22.60
  -8  10  -6   63.89   20.80
  -8  10  -6   54.49   20.60
   0  11   6  111.59   13.80
   0  11   6  108.99   13.40
   0 -11   6  130.19   14.40
   0 -11  -6  130.99   14.30
   0  11  -6  117.69   16.00
   0  11  -6  111.09   11.90
   0 -11   6  122.09   15.30
  -1 -11  -6  443.16   29.70
  -1  11   6  537.15   32.10
   1 -11   6  466.45   32.00
   1 -11   6  452.05   31.80
  -1  11   6  425.46   25.60
   1  11  -6  468.75   32.50
  -1  11   6  503.55   31.00
  -1  11  -6  481.95   32.30
  -1  11  -6  473.65   32.40
   1 -11  -6  485.35   31.00
  -1  11  -6  482.05   30.80
  -1 -11   6  520.05   33.70
   1  11   6  474.95   30.40
  -1 -11   6  412.16   29.60
   1  11   6  487.15   31.20
  -2  11   6   81.39   10.40
   2 -11   6  113.89   15.50
  -2 -11  -6  101.59   14.60
   2 -11   6   90.79   17.20
   2  11  -6   94.19   14.20
  -2  11   6   91.29   13.30
  -2  11   6   74.89   13.30
   2  11   6  162.78   16.50
  -2  11  -6  149.88   17.70
   2 -11  -6  134.89   16.00
  -2 -11   6  144.19   16.30
  -2  11  -6  155.78   17.30
  -2 -11   6  149.19   17.40
  -2  11  -6  148.39   16.00
  -3  11   6  298.87   21.90
  -3  11   6  322.57   25.20
  -3 -11  -6  303.17   22.60
   3 -11   6  321.87   26.00
  -3  11   6  316.77   25.10
   3 -11   6  334.37   26.30
  -3 -11   6  335.27   25.60
  -3  11  -6  316.97   26.70
   3 -11  -6  336.77   26.30
  -3  11  -6  315.27   24.20
  -3 -11   6  297.57   24.70
  -3  11  -6  341.57   26.60
  -4  11   6  263.37   24.30
  -4 -11  -6  237.28   18.00
  -4  11   6  241.58   20.80
   4 -11   6  285.97   24.30
  -4  11   6  259.37   23.50
   4 -11   6  276.67   24.60
  -4  11  -6  279.07   24.50
  -4 -11   6  299.87   24.30
  -4  11  -6  314.17   27.10
  -4  11  -6  289.37   25.30
   5 -11   6  182.58   20.90
  -5  11   6  166.98   19.40
  -5  11   6  168.38   20.00
   5 -11   6  155.98   20.70
  -5  11   6  173.28   21.40
  -5  11  -6  210.48   22.20
  -5 -11   6  186.88   19.00
  -5  11  -6  174.58   22.50
  -5  11  -6  186.48   21.90
   6 -11   6  181.98   23.80
   6 -11   6  221.98   24.60
  -6  11   6  172.78   22.20
  -6  11   6  178.58   22.60
  -6  11   6  160.68   21.60
  -6  11  -6  239.58   25.40
  -6  11  -6  212.08   25.50
  -6 -11   6  206.58   20.10
  -6  11  -6  226.58   24.50
  -7  11   6   50.89   17.70
  -7  11   6   92.99   20.40
   7 -11   6   34.40   17.40
  -7  11  -6   30.10   16.90
  -7 -11   6   50.19   13.80
  -7  11  -6   71.49   28.80
  -7  11  -6   61.09   17.70
  -8  11   6  112.59   24.20
   8 -11   6  153.28   45.80
  -8  11   6  120.99   22.50
  -8  11   6  124.19   34.60
  -8  11  -6  169.58   29.60
  -8  11  -6  148.39   25.30
   0 -12   6   -0.30    9.00
   0 -12   6    6.80    9.50
   0  12  -6  -12.10    7.00
   0 -12  -6   -0.40    8.40
   0  12   6   16.20   10.40
   0  12   6   15.40   10.10
   0  12  -6    3.00    9.90
   1 -12   6 2490.85  113.99
  -1  12   6 2361.26  112.99
  -1  12   6 2326.37  112.49
   1 -12   6 2305.27  114.29
  -1 -12  -6 2173.48  111.59
   1  12  -6 2211.88  113.79
  -1  12  -6 2254.67  108.59
   1 -12  -6 2276.27  107.09
  -1 -12   6 2047.90  105.19
   1  12   6 2201.38  106.09
  -1  12  -6 2163.68  108.49
  -1  12  -6 2142.39  105.49
  -1 -12   6 2141.49  107.69
  -2  12   6    3.50    6.30
   2 -12   6   17.80   11.40
  -2  12   6   18.80   10.10
   2  12  -6    9.10   10.40
   2 -12   6    3.30   11.80
  -2  12   6   15.10    9.90
  -2 -12  -6   23.90   10.80
  -2  12  -6   30.90   12.30
  -2 -12   6   12.70   10.80
   2 -12  -6   18.70   10.70
  -2  12  -6   33.40   12.00
   2  12   6   17.50    9.80
  -2 -12   6   21.70   10.70
  -2  12  -6   32.30   10.00
   3 -12   6 1351.16   74.59
  -3 -12  -6 1290.57   70.09
  -3  12   6 1392.16   72.79
  -3  12   6 1304.07   67.99
  -3  12   6 1359.96   71.39
   3 -12   6 1362.86   73.69
  -3  12  -6 1414.56   72.09
   3 -12  -6 1283.27   72.09
  -3  12  -6 1403.36   73.89
  -3  12  -6 1295.07   73.49
  -3 -12   6 1311.17   72.79
  -3 -12   6 1440.66   72.29
  -4 -12  -6   37.50    9.30
  -4  12   6   30.80   11.90
   4 -12   6   23.80   13.20
  -4  12   6   52.39   13.80
  -4  12  -6   27.50   13.50
  -4  12  -6   39.50   13.10
  -4 -12   6   39.50   12.00
   4 -12  -6   14.60   12.20
  -4  12  -6   14.60   10.80
   5 -12   6  545.15   39.60
   5 -12   6  541.55   39.30
  -5  12   6  540.55   38.90
  -5  12   6  510.35   36.10
  -5  12   6  537.95   38.80
  -5  12  -6  534.35   39.20
   5 -12  -6  545.15   39.90
  -5  12  -6  534.15   38.90
  -5  12  -6  574.04   41.70
  -5 -12   6  555.24   36.80
  -6  12   6   30.90   13.60
   6 -12   6   35.10   16.90
  -6  12   6   16.40   14.30
   6 -12   6   17.40   17.30
  -6  12   6   29.60   14.40
  -6 -12   6   -6.10   10.70
  -6  12  -6    3.30   13.60
  -6  12  -6   -0.60   14.20
  -6  12  -6   23.30   18.80
  -7  12   6  182.28   25.10
   7 -12   6  138.19   28.50
  -7  12   6  127.59   23.20
  -7  12   6  188.58   28.30
  -7  12  -6  162.88   24.80
  -7  12  -6  149.19   36.20
  -7  12  -6  115.19   22.50
  -7 -12   6  130.19   18.40
   7 -12  -6  110.59   22.50
   0 -13   6   21.90   11.50
   0  13   6   53.99   12.10
   0 -13   6   37.00   13.10
   0  13  -6   69.39   15.00
   0  13   6   59.09   12.90
   0 -13  -6   50.49   12.40
  -1 -13  -6  148.19   17.80
   1 -13   6  144.99   17.80
  -1  13   6  124.89   17.00
   1 -13   6  144.59   19.40
   1  13  -6  153.78   18.70
  -1  13   6  149.09   18.20
  -1  13  -6  135.89   18.70
  -1 -13   6  154.28   18.50
  -1 -13   6   97.69   15.30
  -1  13  -6  148.49   18.90
  -1  13  -6  138.89   16.10
   1  13   6  127.29   16.20
   1 -13  -6  163.08   18.20
   2 -13   6  148.69   19.70
   2 -13   6  136.19   19.20
   2  13  -6  143.39   18.80
  -2  13   6  132.49   17.60
  -2  13   6  163.18   19.10
  -2 -13  -6  149.88   17.50
  -2 -13   6  171.88   19.70
  -2 -13   6  141.29   16.30
   2  13   6   95.59   15.80
   2 -13  -6  128.59   17.50
  -2  13  -6  127.09   16.90
  -2  13  -6  150.28   18.90
  -2  13  -6  151.18   19.20
  -3  13   6  114.79   17.90
  -3 -13  -6   76.09   16.60
  -3  13   6   85.29   15.10
   3 -13   6   80.89   17.30
  -3  13   6   71.79   12.20
   3 -13   6  111.49   20.60
   3  13  -6  105.89   16.70
  -3 -13   6  136.49   18.90
   3 -13  -6  102.09   17.70
  -3 -13   6  120.39   16.30
  -3  13  -6  112.79   17.90
  -3  13  -6  129.39   19.20
  -3  13  -6   88.19   15.70
   4 -13   6  127.09   19.30
  -4  13   6   82.89   17.50
  -4 -13  -6  131.49   14.90
  -4  13   6   95.19   16.90
   4 -13   6   90.59   18.90
  -4  13   6   90.09   14.60
  -4  13  -6  129.39   20.00
  -4 -13   6  131.09   18.60
  -4  13  -6  108.39   17.60
   4 -13  -6  105.19   18.30
  -4  13  -6  137.99   20.30
   5 -13   6  209.08   24.30
  -5  13   6  148.39   19.30
  -5  13   6  153.58   22.80
  -5  13   6  194.18   23.20
   5 -13  -6  188.78   23.90
  -5  13  -6  196.28   23.10
  -5  13  -6  132.89   21.60
  -5  13  -6  131.59   22.80
  -5 -13   6  160.88   19.60
  -6  13   6   93.39   21.30
   6 -13   6   88.09   20.70
   6 -13   6   75.29   20.30
  -6  13   6   98.29   20.20
  -6  13   6   81.39   17.80
  -6  13  -6   98.69   19.30
   6 -13  -6   76.59   22.50
  -6  13  -6  124.79   23.60
  -6 -13   6   81.19   15.70
  -6  13  -6   65.39   17.70
  -7  13   6   48.80   39.10
  -7  13   6   34.60   21.10
   7 -13  -6   45.10   21.20
  -7  13  -6   71.89   20.70
  -7  13  -6   89.59   22.20
  -7  13  -6   77.99   37.60
   0  14   6  212.98   22.50
   0 -14   6  216.38   22.80
   0  14  -6  178.68   22.10
   0 -14   6  191.78   19.50
   0 -14  -6  188.08   20.90
   1 -14   6  101.69   15.60
   1 -14   6   75.89   16.60
   1  14  -6   66.09   15.90
  -1  14   6   89.19   16.20
  -1 -14  -6   94.89   15.60
  -1  14   6   72.19   15.60
  -1  14  -6   45.50   14.90
  -1  14  -6   46.60   14.40
  -1 -14   6   45.70   13.10
   1 -14  -6   56.79   14.90
   1  14   6   67.69   13.80
   2  14  -6  132.09   18.20
  -2 -14  -6  121.09   17.30
  -2  14   6  154.38   19.60
   2 -14   6  173.88   20.50
  -2  14   6  153.68   20.50
   2 -14   6  140.29   20.40
  -2 -14   6  172.48   21.10
  -2  14  -6  116.89   18.10
  -2  14  -6  121.09   19.20
  -2 -14   6  131.49   17.40
   2  14   6  173.88   19.60
   2 -14  -6  139.69   19.40
  -2  14  -6  163.68   21.20
  -3  14   6   46.90   14.20
   3  14  -6   27.20   13.90
  -3  14   6   23.40   12.90
   3 -14   6   37.20   16.50
   3 -14   6   33.80   15.10
  -3 -14  -6   27.40   14.70
  -3  14  -6   48.00   13.70
  -3  14  -6   40.30   16.20
  -3 -14   6   41.40   13.20
  -3 -14   6   52.39   17.10
  -3  14  -6   66.59   16.30
   3 -14  -6   48.80   15.30
  -4  14   6  106.39   19.00
  -4  14   6  113.99   20.70
   4 -14   6  111.59   20.00
  -4  14  -6   83.29   16.20
  -4  14  -6   74.79   17.80
  -4  14  -6  113.59   20.40
  -4 -14   6   84.49   18.10
   4 -14  -6   57.29   18.30
  -5  14   6   85.69   19.40
  -5  14   6   42.60   15.90
   5 -14   6   46.20   17.70
  -5  14   6   52.09   14.10
  -5  14  -6   58.29   19.70
  -5  14  -6   48.70   18.10
  -5 -14   6   41.50   15.50
  -6  14   6   83.09   19.70
  -6  14   6   90.09   23.00
   6 -14   6   84.69   31.30
  -6  14   6   95.69   19.20
  -6  14  -6   87.99   20.30
  -6  14  -6   48.30   19.50
  -6 -14   6   61.59   19.40
   6 -14  -6   78.29   24.80
  -6  14  -6   98.99   29.60
  -7  14   6   43.40   37.70
  -7  14   6   53.49   26.00
  -7  14   6  105.79   28.70
   7 -14  -6   72.99   22.90
  -7  14  -6  113.29   25.10
  -7  14  -6   39.40   31.60
  -7  14  -6   90.09   26.90
   0 -15  -6  586.54   41.30
   0 -15   6  516.35   40.40
   0  15   6  595.14   41.50
   0  15  -6  589.44   42.50
   1 -15   6   11.20   14.50
  -1  15   6   16.30   14.00
   1  15  -6    7.80   11.80
  -1 -15  -6    8.30   12.30
  -1  15   6   40.20   14.40
  -1  15  -6  -14.20   14.30
  -1 -15   6    9.20   11.50
   1 -15  -6   16.00   12.80
   1  15   6    3.00   11.30
  -1  15  -6  -19.50   13.80
  -2  15   6  429.56   36.00
   2  15  -6  556.34   38.20
   2 -15   6  499.75   39.30
  -2 -15  -6  496.75   35.40
  -2  15   6  530.85   38.70
   2 -15  -6  478.15   37.60
  -2  15  -6  578.24   41.80
  -2 -15   6  508.45   38.00
  -2  15  -6  484.95   39.10
   3  15  -6   21.30   25.50
  -3  15   6   -7.80   13.00
   3 -15   6   24.00   16.50
  -3  15   6    9.60   14.20
  -3 -15  -6   28.30   15.70
   3 -15  -6   -7.00   13.80
  -3  15  -6   50.89   17.40
  -3 -15   6   -0.70   14.20
  -3  15  -6   19.70   15.20
  -4 -15  -6  188.28   24.50
   4 -15   6  225.08   27.10
  -4  15   6  215.38   25.60
  -4  15   6  163.38   24.00
  -4 -15   6  178.78   25.20
   4 -15  -6  198.78   25.70
  -4  15  -6  229.98   27.50
  -4  15  -6  200.48   25.60
  -4  15  -6  181.98   23.50
  -5  15   6   23.70   16.20
  -5  15   6   42.20   18.20
   5 -15   6   43.50   18.10
  -5  15  -6   -4.50   14.80
   5 -15  -6   19.70   15.70
  -5  15  -6   34.10   17.20
  -5  15  -6   16.90   18.50
  -6  15   6  150.18   26.20
   6 -15   6  104.29   24.30
  -6  15   6  104.79   22.10
   6 -15  -6  112.69   24.20
  -6 -15   6  118.19   29.10
  -6  15  -6   68.89   24.20
  -6  15  -6   86.19   21.30
  -6  15  -6  128.39   28.90
   0 -16   6  362.56   32.40
   0 -16  -6  328.87   30.70
   0  16   6  347.47   32.00
   0  16  -6  378.66   33.20
   1  16  -6  197.28   24.30
  -1  16   6  234.08   26.60
   1 -16   6  199.58   25.50
  -1 -16  -6  240.08   25.20
   1  16   6  214.78   24.60
   1 -16  -6  222.98   25.70
  -1  16  -6  222.18   27.20
  -1 -16   6  194.48   22.80
  -2 -16  -6  357.76   28.90
   2  16  -6  333.27   30.00
   2 -16   6  317.17   32.20
  -2  16   6  296.97   30.30
  -2  16   6  313.27   30.40
   2 -16  -6  307.17   31.70
  -2  16  -6  345.57   34.10
  -2  16  -6  356.16   33.70
  -2 -16   6  374.26   31.10
  -3  16   6  158.38   22.70
  -3 -16  -6  125.09   20.40
   3 -16   6   99.19   21.70
  -3  16   6  164.18   23.00
   3  16  -6  122.89   22.70
  -3  16  -6  127.99   22.90
   3 -16  -6  123.19   21.80
  -3 -16   6  127.09   20.80
  -3  16  -6  156.48   24.50
  -4  16   6  193.28   26.10
  -4  16   6  181.08   24.00
   4 -16   6  193.28   27.20
  -4  16  -6  141.49   24.70
  -4  16  -6  157.28   26.90
   4 -16  -6  195.48   26.20
  -4 -16   6  176.58   27.40
   5 -16   6  142.89   25.80
  -5  16   6   73.59   20.30
  -5  16   6  119.79   23.60
   5 -16  -6   82.29   22.00
  -5  16  -6  106.29   23.30
  -5 -16   6   80.29   22.50
  -5  16  -6  101.19   24.30
  -6  16   6   71.79   38.90
   6 -16   6  -32.40   35.40
  -6  16   6   49.90   35.70
  -6  16  -6   67.79   24.70
   6 -16  -6   33.00   32.50
  -6 -16   6   29.90   46.80
  -6  16  -6   12.40   30.00
  -6  16  -6   50.89   26.90
   0  17  -6   16.40   14.70
   0 -17   6   -0.80   14.00
   0  17   6  -27.80   16.30
   0 -17  -6   -2.80   14.30
   1  17  -6   34.20   15.90
   1 -17   6   -2.10   17.50
  -1 -17  -6  -22.50   14.00
  -1  17   6   -7.40   15.00
   1  17   6    1.70   16.90
  -1 -17   6   13.50   13.90
   1 -17  -6   10.80   15.70
  -1  17  -6   23.80   16.00
   2  17  -6    5.70   12.70
  -2 -17  -6    9.60   13.30
   2 -17   6   20.50   16.40
  -2  17   6   -1.80   14.50
  -2  17  -6   35.10   18.10
  -2 -17   6   34.10   14.30
   2 -17  -6   -3.90   14.20
  -2  17  -6   -0.10   15.70
   3 -17   6   64.09   20.80
  -3  17   6   79.19   20.50
  -3 -17  -6   62.99   16.80
  -3  17   6   60.79   26.70
   3 -17  -6   90.59   21.20
  -3  17  -6   93.19   22.00
  -3  17  -6   53.29   21.90
  -3 -17   6   56.59   17.30
  -4  17   6  -25.30   19.60
  -4  17   6   28.50   16.90
   4 -17   6   20.00   19.90
  -4  17  -6   14.50   18.70
  -4 -17   6   40.60   18.40
   4 -17  -6   24.10   18.00
  -4  17  -6   -3.20   17.60
   5 -17   6   90.49   23.60
  -5  17   6  106.69   36.90
  -5  17   6   98.99   29.90
   5 -17  -6   76.59   23.80
  -5 -17   6   69.29   38.20
  -5  17  -6   86.49   30.30
  -5  17  -6   57.99   25.70
   0  18  -6    0.10   15.30
   0 -18  -6  -17.90   18.40
   0 -18   6  -24.60   16.90
   0  18   6   -4.90   16.80
  -1 -18  -6  339.87   32.70
   1 -18   6  370.86   36.90
   1  18  -6  373.56   34.40
  -1  18   6  401.66   37.80
   1  18   6  329.37   34.30
  -1 -18   6  337.97   31.70
  -1  18  -6  291.37   34.50
   1 -18  -6  367.46   36.10
  -2 -18  -6  -10.70   15.30
   2  18  -6  -12.60   14.00
   2 -18   6  -18.00   17.80
  -2  18   6  -15.70   18.10
   2 -18  -6  -28.10   19.90
  -2  18  -6   31.80   20.80
  -2 -18   6   -0.60   14.50
  -2  18  -6  -10.50   25.50
  -3 -18  -6  247.78   27.30
   3 -18   6  227.98   32.70
  -3  18   6  253.47   30.30
  -3  18   6  249.08   30.90
  -3  18  -6  307.57   37.40
  -3  18  -6  297.27   36.80
  -3 -18   6  335.17   32.40
   3 -18  -6  324.57   35.00
  -4  18   6   36.90   25.00
  -4  18   6   -3.30   19.90
   4 -18   6  -21.70   19.30
   4 -18  -6   66.69   23.40
  -4  18  -6  -26.50   21.10
  -4  18  -6    8.50   19.40
  -4 -18   6    1.20   29.70
   0  19  -6   19.80   17.40
   0 -19  -6  103.19   23.30
   0 -19   6   65.59   20.50
  -1  19   6  133.69   27.80
   1  19  -6  153.88   24.50
   1 -19   6  132.69   25.70
  -1 -19  -6  175.68   24.60
  -1 -19   6  193.28   25.20
  -1  19  -6  147.19   27.00
   1 -19  -6  113.29   27.00
  -2  19   6   83.69   23.20
   2 -19   6   44.90   21.70
  -2  19  -6   35.40   21.50
  -2 -19   6   27.50   20.10
   2 -19  -6   56.39   23.40
   3 -19   6   52.89   28.20
  -3 -19  -6   75.09   28.60
  -3  19   6   68.39   24.10
  -3  19  -6   76.79   26.80
  -3 -19   6  114.99   21.40
  -3  19  -6  117.49   27.40
   3 -19  -6  136.99   28.30
   0  20   6    4.40   40.10
   0 -20  -6    3.20   21.50
   0  20  -6   28.70   20.10
  -1  20   6   29.10   22.20
  -1 -20  -6   -9.50   26.10
   1  20  -6   17.10   17.70
   1 -20   6   24.80   20.30
  -1  20  -6  -40.90   28.10
   1 -20  -6   21.10   26.90
  -1 -20   6   34.00   17.70
  -2  20   6   17.60   28.90
   2 -20   6   34.10   21.80
  -2 -20  -6   31.10   28.10
   2 -20  -6   42.90   23.40
  -2  20  -6   13.30   21.70
   0   0   7    0.90    1.90
   0   0   7    5.60    5.50
   0   0  -7   -0.50    3.40
   0   0   7    0.90    2.00
   1   0   7 7383.06  320.67
  -1   0   7 7153.28  320.07
  -1   0   7 7344.17  320.47
  -1   0  -7 7871.81  321.17
  -1   0   7 7047.79  320.07
  -2   0   7  366.16   19.50
  -2   0  -7  360.86   17.50
  -2   0  -7  373.16   19.80
  -2   0  -7  341.47   17.70
  -2   0   7  391.16   19.90
  -3   0  -7 3831.22  169.28
  -3   0   7 3708.63  168.08
  -3   0  -7 3828.52  166.38
  -3   0   7 3782.12  168.58
  -4   0  -7  642.94   33.50
  -4   0   7  614.14   32.40
  -4   0  -7  502.55   28.70
  -4   0   7  618.74   32.00
  -4   0  -7  611.54   30.00
  -5   0   7 1192.88   61.49
  -5   0  -7 1194.48   56.79
  -5   0  -7 1184.78   60.99
  -5   0   7 1150.58   58.79
  -5   0   7 1185.88   59.59
  -6   0  -7  633.84   38.50
  -6   0   7  551.64   34.40
  -6   0   7  587.34   37.80
  -6   0  -7  609.14   33.00
  -6   0   7  582.54   35.50
  -7   0  -7  618.04   35.80
  -7   0   7  600.44   41.20
  -7   0  -7  652.43   42.00
  -7   0   7  612.74   39.10
   8   0   7  373.06   33.90
  -8   0   7  349.17   29.40
  -8   0   7  377.26   33.30
  -8   0  -7  348.37   33.50
  -8   0  -7  381.56   26.70
  -9   0  -7  137.79   25.90
  -9   0   7   96.39   22.70
  -9   0   7  113.89   19.90
   9   0   7  162.38   25.70
   0  -1   7 1160.18   52.99
   0   1   7 1077.09   47.50
   0   1   7  984.20   48.70
   0  -1   7 1026.80   47.90
   0   1  -7 1106.29   49.70
   0   1   7 1005.20   46.90
   1  -1   7 1932.41   85.99
  -1   1   7 1915.61   86.29
  -1  -1  -7 1974.20   86.49
  -1   1   7 1866.01   85.49
   1  -1   7 2022.00   86.89
  -1   1   7 1891.41   85.89
  -1  -1   7 1829.42   82.89
  -1   1  -7 1716.63   82.89
  -1  -1   7 1843.82   82.69
  -1  -1   7 1827.62   82.89
  -1   1  -7 1962.30   83.99
   1   1   7 1966.60   82.59
  -1   1  -7 1833.32   82.39
  -2  -1  -7 1566.34   72.29
  -2   1   7 1562.24   72.49
   2  -1   7 1636.54   73.59
  -2   1   7 1604.74   72.79
  -2   1  -7 1654.13   70.09
  -2  -1   7 1540.45   71.19
  -2  -1   7 1558.74   71.29
  -2   1  -7 1421.56   70.19
  -2   1  -7 1642.14   72.09
  -3   1   7  690.63   35.30
  -3   1   7  702.13   35.40
  -3  -1  -7  687.63   32.40
  -3  -1  -7  705.03   35.50
  -3   1  -7  703.63   33.90
  -3  -1   7  730.73   35.60
  -3   1  -7  678.33   33.80
  -3  -1   7  689.23   35.20
  -3   1  -7  720.53   36.40
  -4  -1  -7  491.75   27.30
  -4   1   7  472.05   26.40
  -4   1   7  476.45   26.30
  -4  -1  -7  465.95   23.40
  -4  -1  -7  379.36   21.80
  -4   1  -7  513.05   25.70
  -4   1  -7  432.76   24.70
  -4   1  -7  497.75   28.80
  -4  -1   7  514.55   27.00
  -4  -1   7  463.85   26.90
  -5   1   7  412.66   27.30
  -5   1   7  377.06   24.70
  -5  -1  -7  410.06   26.70
  -5  -1  -7  371.66   22.00
  -5   1   7  422.36   25.90
  -5   1  -7  312.17   22.50
  -5  -1   7  305.47   19.90
  -5   1  -7  316.27   19.10
  -5  -1   7  300.77   20.50
  -5   1  -7  260.07   17.70
  -6  -1  -7  124.59   15.60
  -6   1   7  108.79   15.60
  -6   1   7  130.29   15.10
  -6   1   7  133.69   14.30
  -6  -1  -7  121.79   11.70
  -6   1  -7  140.39   13.10
  -6  -1   7  114.99   15.90
  -6  -1   7  125.19   14.10
  -6   1  -7  120.89   16.10
  -6  -1   7  118.09   13.40
  -7  -1  -7   80.79   10.80
  -7   1   7  108.19   15.30
  -7  -1  -7   98.09   16.60
  -7   1   7   68.99   16.10
  -7  -1   7   92.99   14.60
  -7  -1   7  118.59   17.90
  -7   1  -7  104.39   13.50
  -7   1  -7  120.59   18.40
  -8   1   7   88.19   16.60
  -8  -1  -7   65.99   18.10
  -8   1   7   59.19   17.20
  -8   1  -7   75.59   19.50
  -8  -1   7   56.39   13.90
  -8  -1   7   51.89   17.00
  -8   1  -7   53.29   13.50
  -9  -1  -7  118.19   34.60
   9  -1   7   76.59   21.50
  -9   1   7   82.19   18.30
  -9   1   7   55.29   21.50
  -9   1  -7   23.10   20.70
  -9  -1   7   66.89   18.30
  -9  -1   7   92.29   22.70
   0   2  -7  610.04   32.30
   0   2   7  560.54   38.70
   0   2  -7  613.44   31.50
   0  -2   7  709.03   31.50
   0  -2   7  695.13   35.30
   0   2   7  653.03   29.30
   0   2   7  631.14   29.60
   1  -2   7 1019.60   47.10
  -1   2   7 1018.40   46.00
  -1   2   7  986.10   46.20
   1  -2   7 1067.79   46.80
  -1  -2  -7  913.91   45.70
  -1   2  -7  731.93   35.30
  -1   2  -7  755.32   35.60
  -1  -2   7  727.03   34.60
  -1  -2   7  744.23   35.10
  -1   2  -7  663.43   34.30
  -2   2   7   85.99    7.70
  -2  -2  -7   78.99    6.60
  -2   2   7   88.09    7.60
   2  -2   7   90.19    7.20
   2  -2   7  101.29    8.80
  -2  -2   7   83.59   43.20
  -2   2  -7   86.89    6.90
  -2  -2   7   88.49    8.10
  -2   2  -7   90.99    8.40
  -2  -2   7   97.59    7.90
  -2   2  -7   76.89    6.90
  -3   2   7 1362.46   63.39
   3  -2   7 1284.77   64.19
  -3   2   7 1346.47   63.09
  -3  -2  -7 1391.36   62.79
  -3  -2  -7 1281.17   59.49
  -3   2  -7 1235.78   60.89
  -3  -2   7 1292.27   59.69
  -3   2  -7 1322.27   59.09
  -3  -2   7 1259.27   59.89
  -3   2  -7 1231.48   59.09
  -4  -2  -7  138.29    9.10
  -4   2   7  137.19   12.00
  -4  -2  -7  136.29   12.30
  -4   2   7  128.59   12.20
   4  -2   7  133.49   13.00
  -4   2  -7  117.19   12.20
  -4  -2   7  125.79   10.70
  -4  -2   7  106.39   11.00
  -4   2  -7  127.19   10.30
  -4   2  -7  119.29    9.80
  -5   2   7  603.54   34.70
  -5  -2  -7  639.84   36.10
   5  -2   7  586.44   36.30
  -5   2   7  597.64   36.90
  -5   2   7  555.04   34.60
  -5  -2  -7  655.03   31.60
  -5   2  -7  502.35   29.10
  -5  -2   7  568.94   30.40
  -5   2  -7  562.64   33.30
  -5   2  -7  446.46   28.10
  -5  -2   7  544.95   30.80
  -6  -2  -7  183.98   14.00
  -6   2   7  188.28   18.30
  -6   2   7  166.48   19.40
   6  -2   7  152.28   18.50
  -6   2   7  202.98   17.90
  -6  -2  -7  203.08   19.50
  -6  -2   7  162.68   15.70
  -6   2  -7  218.38   16.80
  -6  -2   7  203.48   19.70
  -6   2  -7  218.18   20.90
  -6  -2   7  188.28   16.80
  -7  -2  -7  397.16   24.90
  -7  -2  -7  418.96   31.90
  -7   2   7  402.06   30.10
   7  -2   7  401.76   33.20
  -7   2   7  394.86   29.20
  -7   2   7  388.06   32.10
  -7  -2   7  440.06   33.00
  -7  -2   7  451.35   30.90
  -7   2  -7  464.65   34.30
  -7   2  -7  394.96   28.20
  -8   2   7  108.99   19.90
  -8   2   7   93.59   16.60
  -8  -2  -7  111.49   20.10
   8  -2   7  134.79   22.90
  -8   2  -7   44.70   18.70
  -8  -2   7  107.79   16.90
  -8   2  -7   86.19   14.90
  -8  -2   7  100.29   20.00
   9  -2   7  201.78   30.60
  -9   2   7  209.68   29.20
  -9   2   7  220.68   26.40
  -9   2  -7  222.28   31.40
  -9  -2   7  223.18   24.60
  -9  -2   7  225.28   29.80
   0   3   7  290.77   15.00
   0   3  -7  281.27   17.70
   0   3   7  309.87   14.70
   0  -3   7  281.37   16.90
   0  -3   7  274.77   19.40
   0   3  -7  271.97   16.90
  -1   3   7 1832.62   81.69
   1  -3   7 1803.92   83.09
   1  -3   7 1979.90   83.29
  -1  -3  -7 1553.64   80.39
  -1   3   7 1814.62   82.09
  -1  -3  -7 1923.41   80.19
  -1  -3   7 1664.83   76.39
  -1   3  -7 1683.83   75.99
  -1  -3   7 1743.63   76.49
  -1   3  -7 1657.03   76.49
   1   3   7 1592.04   73.39
  -1   3  -7 1651.73   76.39
  -2  -3  -7  362.46   19.30
   2  -3   7  392.46   21.20
  -2   3   7  391.46   21.20
  -2   3   7  382.56   21.40
   2  -3   7  410.56   22.70
  -2   3  -7  511.55   27.00
  -2   3  -7  500.75   27.60
  -2  -3   7  545.65   27.20
  -2  -3   7  510.25   27.30
  -2  -3   7  511.45   26.90
  -2   3  -7  531.25   26.40
   3  -3   7  226.58   16.30
  -3  -3  -7  216.48   14.00
  -3  -3  -7  222.78   11.70
  -3   3   7  232.38   15.30
  -3   3   7  229.58   15.50
  -3  -3   7  183.18   15.60
  -3   3  -7  177.68   13.80
  -3   3  -7  190.38   12.50
  -3  -3   7  163.08   49.70
  -3   3  -7  166.78   12.60
  -4  -3  -7  124.19   11.60
  -4   3   7  124.09   11.90
  -4   3   7  133.79   12.30
  -4   3   7  123.19   12.90
  -4  -3  -7  123.99    8.40
   4  -3   7  122.79   12.90
  -4   3  -7   99.79    9.40
  -4  -3   7   89.19    9.20
  -4  -3   7  106.89   10.10
  -4   3  -7   87.59    9.00
  -4   3  -7   96.99   11.50
  -5   3   7   27.10    9.10
  -5  -3  -7   28.60    5.50
   5  -3   7   33.80   10.50
  -5   3   7   40.10   10.50
  -5   3   7   31.10    8.70
  -5  -3  -7   43.50    9.60
  -5  -3   7   33.80    7.40
  -5  -3   7   26.10    7.70
  -5   3  -7   36.50    9.60
  -5   3  -7   38.80    8.10
  -5   3  -7   33.30    7.20
  -6   3   7   87.29   13.00
  -6  -3  -7   90.19   13.90
  -6   3   7   72.49   12.20
  -6   3   7   80.59   14.70
  -6  -3  -7   80.29    9.10
   6  -3   7   78.19   14.10
  -6   3  -7   77.79   14.50
  -6  -3   7   90.69   12.30
  -6  -3   7   84.49   13.90
  -6   3  -7   81.09   11.60
  -7   3   7    6.90   11.00
  -7   3   7   10.00   12.10
  -7   3   7    2.80   10.00
  -7  -3  -7   13.50   11.30
   7  -3   7   43.30   14.60
  -7  -3   7   28.10    9.90
  -7   3  -7   12.60   13.60
  -7   3  -7    6.60    9.30
  -7  -3   7   -1.80   11.40
  -8   3   7   28.00   14.40
  -8   3   7   17.00   15.60
   8  -3   7   14.50   13.90
  -8  -3   7   44.20   17.60
  -8   3  -7   15.40   14.90
  -8   3  -7   31.00   12.00
  -8  -3   7   43.10   14.00
   9  -3   7   -5.20   19.00
  -9   3   7   -4.20   14.80
  -9   3   7  -19.50   19.20
  -9  -3   7  -10.60   20.00
  -9   3  -7  -11.60   23.80
  -9  -3   7  -29.30   35.90
   0   4  -7  660.13   35.00
   0   4   7  695.83   32.70
   0  -4   7  658.23   37.20
   0   4   7  715.23   32.40
   0  -4   7  646.04   34.90
   0   4  -7  693.33   35.80
  -1  -4  -7 2776.52  121.49
  -1   4   7 2632.44  122.79
   1  -4   7 2638.44  124.19
   1   4  -7 2712.03  124.79
  -1   4   7 2864.81  122.69
   1  -4   7 2865.81  124.29
  -1   4  -7 2547.34  116.79
  -1  -4   7 2631.64  117.39
  -1   4  -7 2608.14  116.79
  -1  -4   7 2661.73  117.29
  -1   4  -7 2574.74  117.19
   1   4   7 2505.65  113.99
  -2   4   7  713.13   35.30
  -2   4   7  749.92   36.20
   2  -4   7  735.63   36.80
  -2  -4  -7  663.63   32.70
   2  -4   7  763.42   36.00
  -2  -4  -7  610.04   33.80
  -2  -4   7  827.22   42.30
  -2  -4   7  911.11   42.40
  -2   4  -7  874.21   42.60
  -2   4  -7  809.22   42.30
  -2   4  -7  837.82   41.60
  -3  -4  -7 1559.94   73.99
  -3   4   7 1651.33   78.09
  -3   4   7 1721.83   79.09
   3  -4   7 1753.22   80.19
  -3  -4  -7 1654.73   76.09
  -3   4   7 1671.73   78.79
  -3   4  -7 1567.04   75.39
  -3   4  -7 1560.84   76.49
  -3  -4   7 1620.14   75.19
  -3   4  -7 1626.24   75.09
  -3  -4   7 1633.44   74.89
  -4  -4  -7  532.65   28.90
  -4   4   7  547.85   30.90
  -4  -4  -7  484.35   25.50
  -4   4   7  545.15   31.20
   4  -4   7  504.05   31.40
  -4   4   7  521.55   30.30
  -4  -4   7  441.36   26.90
  -4   4  -7  447.26   26.90
  -4   4  -7  533.45   29.90
  -4  -4   7  470.25   26.90
  -4   4  -7  444.56   26.40
  -5   4   7 1164.88   60.09
  -5   4   7 1067.19   59.29
   5  -4   7 1106.69   61.39
  -5  -4  -7 1187.28   54.49
  -5  -4  -7 1171.68   58.79
  -5   4   7 1253.07   62.09
  -5   4  -7 1095.39   57.29
  -5  -4   7 1242.48   58.19
  -5   4  -7 1167.18   60.69
  -5   4  -7 1039.60   57.19
  -6  -4  -7  224.78   15.10
  -6   4   7  217.58   20.60
  -6   4   7  218.18   20.10
  -6   4   7  202.18   21.90
  -6  -4  -7  232.78   20.00
   6  -4   7  208.28   22.30
  -6  -4   7  239.58   19.50
  -6   4  -7  244.08   19.60
  -6   4  -7  259.97   23.70
  -6  -4   7  255.57   21.70
  -7   4   7  665.73   45.80
   7  -4   7  649.24   45.90
  -7   4   7  659.93   42.80
  -7   4   7  720.23   44.00
  -7  -4  -7  685.73   42.70
  -7   4  -7  749.73   48.60
  -7   4  -7  707.33   42.50
  -7  -4   7  719.43   42.10
  -7  -4   7  699.73   45.60
  -8   4   7   56.09   18.70
  -8   4   7   24.40   13.60
   8  -4   7   66.89   18.10
  -8   4  -7   72.29   19.20
  -8  -4   7   19.00   16.10
  -8   4  -7   51.49   13.60
  -8  -4   7   62.69   13.90
  -9   4   7  229.08   27.90
   9  -4   7  315.87   35.50
  -9   4   7  293.87   33.70
  -9  -4   7  253.67   26.90
  -9   4  -7  291.47   34.10
  -9   4  -7  256.47   43.20
   0  -5   7 2732.73  135.19
   0   5  -7 2837.02  134.09
   0  -5   7 2860.91  134.29
   0   5   7 2947.01  131.49
   0   5   7 3032.60  131.09
   0   5  -7 3283.47  135.39
   1  -5   7  694.33   35.50
   1  -5   7  656.43   35.70
  -1   5   7  673.33   34.20
   1   5  -7  631.84   35.50
  -1  -5  -7  674.93   32.90
  -1   5   7  721.33   34.10
  -1   5  -7  773.82   39.80
   1   5   7  745.43   37.10
  -1  -5   7  788.32   40.60
  -1  -5   7  859.31   41.70
  -1   5  -7  797.72   40.00
   1  -5  -7  719.93   35.90
   1   5   7  819.62   38.00
  -1   5  -7  801.72   40.60
   2  -5   7 1701.03   78.99
  -2  -5  -7 1603.54   75.39
  -2   5   7 1759.82   78.79
   2  -5   7 1750.12   79.89
  -2  -5  -7 1513.25   74.39
  -2   5   7 1775.32   78.59
  -2   5   7 1684.33   77.59
  -2   5  -7 1861.81   88.19
  -2  -5   7 1907.11   87.89
  -2  -5   7 2015.50   88.49
  -2   5  -7 1839.52   87.59
  -2   5  -7 1821.12   87.29
  -3   5   7  323.27   20.80
  -3   5   7  329.97   20.80
   3  -5   7  352.66   22.40
  -3  -5  -7  316.77   18.00
  -3  -5  -7  343.37   17.20
  -3   5   7  342.57   21.40
   3  -5   7  359.16   21.80
  -3  -5   7  349.96   21.40
  -3  -5   7  375.86   22.00
  -3   5  -7  340.77   21.60
  -3   5  -7  371.76   22.10
  -3   5  -7  329.37   22.10
  -4  -5  -7  813.42   38.80
  -4   5   7  809.82   44.00
   4  -5   7  822.52   45.50
  -4  -5  -7  843.12   41.60
  -4   5   7  804.72   43.90
  -4   5   7  847.72   44.80
  -4   5  -7  824.92   43.10
  -4   5  -7  817.42   45.00
  -4   5  -7  876.21   44.50
  -4  -5   7  805.82   42.60
  -4  -5   7  780.02   41.90
  -5   5   7  377.66   26.10
  -5   5   7  308.67   23.50
  -5  -5  -7  319.67   18.20
   5  -5   7  313.77   24.70
  -5  -5  -7  305.07   21.40
  -5   5   7  328.77   23.60
  -5  -5   7  321.07   21.50
  -5   5  -7  345.27   23.80
  -5   5  -7  323.27   23.60
  -5  -5   7  343.97   22.70
  -5   5  -7  398.06   27.10
  -6   5   7  463.85   32.30
  -6   5   7  400.76   29.50
   6  -5   7  429.96   31.80
  -6   5   7  398.76   29.80
  -6  -5  -7  420.56   28.20
  -6  -5  -7  426.46   24.00
  -6  -5   7  457.35   30.60
  -6   5  -7  410.36   31.90
  -6   5  -7  397.06   28.70
  -6   5  -7  419.16   28.70
  -6  -5   7  427.16   28.00
  -7   5   7  197.58   21.40
   7  -5   7  200.48   23.10
  -7   5   7  177.68   20.80
  -7   5   7  214.68   23.60
  -7  -5   7  230.78   20.30
  -7  -5   7  255.57   24.60
  -7   5  -7  207.68   24.70
  -7   5  -7  216.78   21.00
   8  -5   7   74.99   19.50
  -8   5   7   82.49   18.00
  -8   5   7   62.09   19.40
   8  -5  -7   66.39   19.00
  -8   5  -7   74.39   16.40
  -8  -5   7   68.59   18.70
  -8  -5   7   81.19   15.20
   9  -5   7   33.50   21.90
  -9   5   7   36.50   20.80
  -9   5   7   83.19   24.20
  -9   5  -7   52.29   25.60
   9  -5  -7   79.59   41.90
  -9  -5   7   74.39   34.20
  -9   5  -7   86.99   24.00
   0   6  -7  169.08   14.30
   0  -6  -7  154.18   11.30
   0   6   7  158.58   11.50
   0   6  -7  147.89   13.40
   0  -6   7  152.28   14.10
   0  -6   7  154.68   14.50
   0   6   7  141.59    8.30
   0   6   7  162.28   11.20
   1   6  -7 2970.60  138.39
  -1   6   7 2999.40  136.79
  -1   6   7 2699.93  133.79
   1  -6   7 3087.09  138.39
  -1   6   7 3232.98  136.59
  -1  -6  -7 3250.77  136.09
   1  -6   7 2986.20  139.49
  -1   6  -7 2847.42  136.79
  -1  -6   7 3488.75  139.99
  -1  -6   7 2849.61  137.39
   1   6   7 3057.39  134.79
   1   6   7 3268.57  135.49
  -1   6  -7 3028.10  137.89
   1  -6  -7 2693.03  135.49
  -1   6  -7 2902.81  136.49
  -2   6   7  376.46   22.00
  -2   6   7  335.87   19.80
   2  -6   7  344.97   21.90
  -2   6   7  364.96   21.30
   2  -6   7  313.37   21.40
  -2  -6  -7  339.87   18.90
  -2   6  -7  278.77   18.60
  -2   6  -7  274.07   18.90
   2   6   7  265.47   16.70
  -2  -6   7  271.77   18.50
  -2  -6   7  310.57   20.00
   2  -6  -7  283.37   16.20
  -2   6  -7  291.47   18.60
  -3   6   7 1217.28   57.69
  -3  -6  -7 1135.99   52.89
  -3   6   7 1162.08   56.89
  -3  -6  -7 1078.99   52.89
   3  -6   7 1240.58   59.19
   3  -6   7 1085.89   57.39
  -3   6   7 1147.69   57.69
  -3   6  -7 1094.69   54.89
  -3   6  -7 1078.99   54.79
  -3  -6   7 1061.49   54.39
  -3   6  -7 1067.89   53.79
  -3  -6   7 1158.68   54.39
   3  -6  -7  999.70   51.89
  -4  -6  -7  240.68   15.40
  -4   6   7  267.97   19.40
   4  -6   7  225.18   18.30
  -4   6   7  261.67   19.40
  -4   6   7  217.18   18.20
   4  -6   7  200.18   18.40
  -4  -6  -7  232.38   13.60
  -4  -6   7  159.88   13.60
  -4   6  -7  148.69   15.70
  -4   6  -7  159.38   14.90
  -4  -6   7  179.18   14.70
  -4   6  -7  168.88   14.70
  -5   6   7  854.21   47.10
  -5   6   7  823.02   45.70
  -5  -6  -7  795.82   39.10
  -5   6   7  814.72   46.60
   5  -6   7  736.83   46.50
  -5  -6   7  729.43   40.50
  -5   6  -7  743.73   45.40
  -5  -6   7  806.72   42.20
  -5   6  -7  779.82   43.90
  -5   6  -7  761.02   42.80
   6  -6   7  402.16   31.20
  -6   6   7  390.86   29.50
  -6   6   7  378.96   30.20
  -6   6   7  387.86   28.60
  -6  -6   7  377.06   25.40
  -6   6  -7  348.37   26.50
  -6   6  -7  350.36   29.50
  -6  -6   7  371.46   27.90
  -6   6  -7  379.56   27.80
  -7   6   7  351.16   29.40
  -7   6   7  379.16   31.70
  -7   6   7  333.07   29.00
   7  -6   7  369.06   32.50
  -7  -6   7  378.46   27.90
  -7   6  -7  360.46   33.10
  -7  -6   7  403.26   31.70
   7  -6  -7  442.16   34.60
  -7   6  -7  417.86   30.90
  -8   6   7  253.77   29.80
   8  -6   7  246.88   31.80
  -8   6   7  259.87   28.40
  -8   6  -7  245.18   29.80
  -8   6  -7  261.67   26.10
  -8  -6   7  240.28   22.50
   8  -6  -7  236.78   30.80
   9  -6   7  104.29   38.50
  -9   6   7  106.89   26.10
  -9   6   7  114.39   23.20
   9  -6  -7   60.19   32.30
  -9   6  -7  115.19   24.70
  -9   6  -7   78.29   25.80
  -9  -6   7   82.59   36.70
   0  -7   7  162.08   15.30
   0   7   7  152.18    8.40
   0  -7  -7  158.88   11.80
   0   7  -7  169.08   14.00
   0   7  -7  157.68   14.20
   0  -7   7  141.99   13.70
   0   7   7  139.79   11.20
   0   7   7  142.49   11.70
   0  -7  -7  136.49    8.20
   1   7  -7 1226.68   61.29
  -1   7   7 1203.18   59.19
  -1   7   7 1223.18   58.79
   1  -7   7 1198.18   62.69
  -1   7   7 1123.19   55.79
   1  -7   7 1211.58   60.59
  -1  -7  -7 1318.77   58.79
  -1   7  -7  942.61   50.69
   1  -7  -7  904.31   47.30
  -1  -7   7  972.80   51.59
  -1   7  -7 1014.90   50.39
  -1   7  -7 1057.99   52.09
  -1  -7   7 1094.69   52.69
   1   7   7 1002.80   48.60
   1   7   7 1049.49   49.50
  -2   7   7   13.10    6.20
   2   7  -7   10.70    7.20
  -2   7   7   15.70    5.00
   2  -7   7   19.30    7.80
   2  -7   7   20.70    7.50
  -2   7   7   13.30    6.70
  -2  -7  -7    5.70    5.00
  -2   7  -7   20.80    6.90
  -2  -7   7   24.90    7.70
  -2   7  -7   31.80    7.50
   2   7   7   15.50    5.30
   2  -7  -7   18.20   13.50
  -2  -7   7   26.80    7.60
  -2   7  -7   16.10    6.50
   3  -7   7  334.97   23.00
  -3   7   7  356.36   23.10
   3  -7   7  347.87   23.40
  -3  -7  -7  326.17   18.40
  -3   7   7  328.17   22.10
  -3   7   7  322.27   21.30
  -3  -7   7  368.56   24.20
  -3  -7   7  366.96   24.00
  -3   7  -7  396.96   24.70
   3  -7  -7  369.66   22.00
  -3   7  -7  343.57   23.70
  -3   7  -7  344.87   23.50
   4  -7   7    3.70    7.50
  -4   7   7    2.60    7.70
  -4   7   7   18.20    7.90
   4  -7   7  -20.60    9.10
  -4   7   7   -4.70    7.00
  -4  -7  -7    2.10    3.80
  -4  -7   7    6.30   12.70
  -4  -7   7    1.00    6.90
  -4   7  -7    0.10    6.70
  -4   7  -7  -17.80    9.00
   4  -7  -7   -2.00   11.60
  -4   7  -7    2.50    8.30
   5  -7   7   93.89   14.40
  -5  -7  -7  100.29    8.60
  -5   7   7  113.99   14.80
   5  -7   7  106.89   14.30
  -5   7   7  100.99   15.20
  -5   7   7   78.39   13.40
  -5   7  -7   99.69   13.60
  -5   7  -7  108.09   15.60
  -5   7  -7   83.19   12.80
  -5  -7   7   89.99   12.20
  -5  -7   7   72.29   10.20
   5  -7  -7  100.29   13.60
  -6   7   7   20.00   10.80
   6  -7   7   15.50   11.50
  -6   7   7   20.90   12.30
  -6   7   7   18.60   12.10
  -6   7  -7   21.70   11.00
  -6  -7   7   13.00    9.80
   6  -7  -7   18.80   11.70
  -6   7  -7    8.00    9.90
  -6   7  -7   27.20   13.00
  -6  -7   7   24.60    8.80
  -7   7   7   -6.20   13.70
  -7   7   7   21.10   14.60
   7  -7   7   16.50   14.10
  -7   7   7    9.30   12.50
  -7  -7   7  -28.00   10.70
   7  -7  -7  -19.50   14.20
  -7   7  -7   13.00   11.60
  -7   7  -7   16.50   15.10
   8  -7   7    8.40   18.40
  -8   7   7    4.30   15.00
  -8   7   7   26.10   17.20
   8  -7  -7   20.90   20.70
  -8   7  -7   23.50   17.30
  -8   7  -7   28.80   16.60
  -8  -7   7    8.10   12.90
  -9   7   7   14.70   27.00
  -9   7   7  -23.40   23.60
   9  -7   7   27.20   25.20
  -9   7  -7   23.60   32.00
  -9   7  -7  -16.30   32.10
   9  -7  -7   24.30   43.40
   0   8   7 1065.39   53.89
   0  -8   7 1141.29   57.49
   0   8   7 1173.68   54.09
   0   8   7  932.61   49.10
   0  -8  -7 1128.19   53.99
   0  -8   7 1088.79   56.99
   0   8  -7 1053.09   56.89
   0   8  -7 1201.98   56.09
  -1   8   7   50.69    8.00
   1   8  -7   56.29    9.40
   1  -8   7   45.00    9.00
   1  -8   7   49.60   11.80
  -1   8   7   37.60    5.30
  -1  -8  -7   54.79    8.00
  -1   8   7   55.79    8.90
   1  -8  -7   60.99    7.60
   1   8   7   75.29    8.90
  -1  -8   7   68.39   10.40
   1   8   7   65.29    7.80
  -1   8  -7   75.29   10.40
  -1  -8   7   61.99   10.30
  -1   8  -7   68.49    9.80
  -1   8  -7   58.19    9.40
  -2   8   7  927.91   47.40
   2  -8   7 1015.10   51.39
   2  -8   7 1016.10   52.09
  -2   8   7 1033.70   50.19
  -2   8   7  978.30   50.39
   2   8  -7  905.61   51.59
  -2  -8  -7  917.61   48.70
  -2  -8   7  919.01   51.39
  -2  -8   7 1097.49   52.19
   2  -8  -7  882.61   46.70
  -2   8  -7  979.30   51.89
  -2   8  -7  975.10   50.39
   2   8   7 1030.70   50.29
  -2   8  -7  968.20   50.89
   3  -8   7   73.89   11.30
   3  -8   7   31.60    9.20
  -3   8   7   50.89    9.50
  -3   8   7   48.50    8.70
  -3   8   7   67.69   10.20
  -3  -8  -7   38.30    6.50
  -3  -8   7   45.30   10.60
  -3   8  -7   57.19   10.00
  -3  -8   7   59.79   10.90
   3  -8  -7   43.00    7.60
   3   8   7   33.60    6.70
  -3   8  -7   41.80    9.00
  -3   8  -7   67.99   10.50
   4  -8   7  905.11   50.19
  -4   8   7  905.11   48.60
  -4  -8  -7  862.01   43.00
  -4   8   7  913.01   49.90
  -4   8   7  929.61   49.50
   4  -8   7  865.11   49.70
  -4  -8   7  971.70   51.39
  -4   8  -7  999.40   53.59
  -4   8  -7  969.80   52.69
  -4   8  -7  979.70   53.69
   4  -8  -7  880.21   50.09
  -4  -8   7 1050.69   52.19
   5  -8   7   98.39   14.90
   5  -8   7   92.19   15.00
  -5  -8  -7   94.49    8.90
  -5   8   7   93.39   14.70
  -5   8   7   85.49   14.20
  -5   8   7  104.79   14.30
  -5   8  -7  113.69   14.90
  -5  -8   7   85.19   12.00
  -5   8  -7   89.99   15.30
  -5   8  -7  114.09   15.20
   5  -8  -7   82.39   13.10
  -6   8   7  474.15   33.10
  -6   8   7  440.56   33.00
   6  -8   7  427.36   33.80
  -6   8   7  420.86   32.90
  -6   8  -7  452.25   33.90
   6  -8  -7  404.36   31.40
  -6  -8   7  460.35   29.10
  -6   8  -7  407.76   30.80
  -6   8  -7  397.96   32.00
  -7   8   7   25.50   15.80
  -7   8   7   51.79   17.40
  -7   8   7   70.89   16.60
   7  -8   7   63.19   17.50
  -7   8  -7   59.09   15.20
  -7  -8   7   53.89   12.10
  -8   8   7  235.88   30.20
  -8   8   7  233.48   27.70
   8  -8   7  239.68   29.80
  -8  -8   7  229.18   22.30
  -8   8  -7  236.48   29.30
   8  -8  -7  224.98   30.00
  -8   8  -7  233.08   26.80
   0   9  -7   70.99   10.20
   0  -9  -7   54.89    8.80
   0  -9   7   83.79   12.30
   0   9   7   70.69    9.10
   0   9  -7   40.60    9.80
   0  -9   7   56.69   10.90
   0  -9  -7   52.69    5.20
   0   9   7   60.09    9.10
   0   9   7   56.69    5.00
  -1   9   7 1589.64   76.19
   1  -9   7 1724.63   85.29
  -1  -9  -7 1668.63   79.99
  -1   9   7 1728.83   81.19
   1   9  -7 1680.13   82.89
   1  -9   7 1572.74   81.69
  -1   9   7 1691.13   80.49
   1   9   7 1593.44   75.69
  -1  -9   7 1568.74   78.19
  -1  -9   7 1484.15   76.69
   1   9   7 1541.45   74.89
   1  -9  -7 1548.84   75.89
  -1   9  -7 1597.04   76.59
  -1   9  -7 1554.24   77.29
  -1   9  -7 1572.54   77.89
  -2   9   7  101.19   12.50
   2  -9   7   98.49   13.00
   2  -9   7   97.89   13.10
  -2   9   7   89.09    9.70
  -2  -9  -7  100.79   11.80
   2   9  -7   96.39   13.10
  -2   9   7   96.39   12.40
   2  -9  -7   35.30   10.50
  -2   9  -7   61.99   10.20
  -2   9  -7   62.39   10.70
  -2  -9   7   53.89   10.60
  -2  -9   7   50.99   11.70
  -2   9  -7   60.69    9.70
   2   9   7   43.10    8.60
  -3  -9  -7  969.80   47.50
  -3   9   7  864.71   48.50
   3  -9   7  960.00   52.39
   3  -9   7  973.20   52.49
  -3   9   7  971.80   51.79
  -3   9   7  968.10   51.29
  -3   9  -7  896.11   49.20
  -3  -9   7  992.60   50.49
  -3   9  -7  924.31   50.79
   3   9   7  785.22   46.10
  -3   9  -7  936.41   49.70
  -3  -9   7  939.91   49.90
   3  -9  -7  865.41   46.00
   4  -9   7  258.57   22.90
   4  -9   7  249.48   21.80
  -4   9   7  258.67   20.60
  -4  -9  -7  225.28   15.60
  -4   9   7  261.57   21.10
  -4   9   7  283.47   22.30
  -4  -9   7  244.58   19.90
  -4   9  -7  240.98   21.00
  -4   9  -7  250.97   21.60
  -4   9  -7  207.28   20.00
   4  -9  -7  238.48   19.10
  -4  -9   7  214.08   18.90
   5  -9   7  271.97   24.40
   5  -9   7  274.17   24.60
  -5   9   7  293.17   24.50
  -5   9   7  293.57   24.30
  -5   9   7  282.77   25.10
  -5  -9   7  324.07   24.50
  -5   9  -7  360.96   28.50
  -5   9  -7  353.76   28.30
  -5   9  -7  350.26   27.20
   5  -9  -7  337.47   26.00
   6  -9   7  126.49   18.90
  -6   9   7  125.09   18.90
  -6   9   7  105.59   16.70
  -6   9   7  128.99   20.10
  -6  -9   7  128.79   15.50
   6  -9  -7  106.49   17.20
  -6   9  -7  135.09   20.20
  -6   9  -7  134.69   17.90
  -6   9  -7  124.39   19.40
   7  -9   7   93.59   19.60
  -7   9   7  100.29   20.10
  -7   9   7   63.99   17.20
  -7   9   7   57.49   17.00
  -7   9  -7   61.99   16.10
  -7   9  -7   51.49   16.90
  -7  -9   7   62.29   12.90
   7  -9  -7   81.19   19.30
  -8   9   7  121.49   23.10
  -8   9   7  139.89   25.00
  -8   9   7  139.09   31.50
   8  -9   7  121.19   23.80
  -8   9  -7  131.79   24.40
  -8   9  -7  161.18   24.20
  -8  -9   7  103.39   17.00
   0  10  -7 1189.08   63.49
   0 -10   7 1238.18   63.69
   0  10   7 1193.78   60.39
   0  10   7 1198.68   60.89
   0 -10  -7 1098.39   59.59
   0  10  -7 1224.88   60.39
   0 -10   7 1213.88   62.69
   1  10  -7  323.17   25.50
  -1  10   7  392.06   24.40
  -1 -10  -7  294.67   22.50
  -1  10   7  299.87   18.80
  -1  10   7  338.37   23.40
   1 -10   7  370.06   26.90
   1 -10   7  310.27   24.50
   1  10   7  252.07   19.80
  -1  10  -7  235.88   20.60
  -1  10  -7  257.37   20.60
   1  10   7  261.77   19.10
  -1 -10   7  219.78   19.50
   1 -10  -7  259.97   20.30
  -1 -10   7  288.87   22.50
  -1  10  -7  263.07   21.60
   2  10  -7 1114.69   60.09
   2 -10   7 1108.09   59.79
  -2  10   7 1033.10   54.49
   2 -10   7 1154.78   62.49
  -2  10   7 1087.79   58.29
  -2  10   7 1134.79   58.89
  -2 -10  -7 1167.78   59.39
  -2 -10   7 1253.17   62.99
  -2  10  -7 1170.88   62.99
   2  10   7 1184.48   61.69
  -2  10  -7 1228.18   64.39
   2 -10  -7 1224.38   62.89
  -2  10  -7 1170.28   62.09
  -2 -10   7 1201.58   63.79
  -3  10   7  446.46   29.60
   3 -10   7  479.65   32.00
  -3  10   7  443.56   27.40
  -3  10   7  422.06   29.70
  -3 -10  -7  431.66   26.80
   3 -10   7  436.56   31.00
  -3 -10   7  464.45   31.10
  -3  10  -7  495.05   32.90
  -3  10  -7  434.16   30.40
  -3 -10   7  410.36   30.20
  -3  10  -7  498.65   32.50
   4 -10   7  839.52   50.79
   4 -10   7  885.81   50.89
  -4  10   7  886.71   48.80
  -4  10   7  869.51   49.80
  -4 -10  -7  883.41   43.80
  -4  10   7  837.22   50.19
  -4  10  -7  871.21   51.79
  -4  10  -7  984.50   54.59
  -4 -10   7  897.01   50.89
  -4  10  -7  900.11   52.19
   5 -10   7  251.87   23.70
  -5  10   7  297.77   25.80
   5 -10   7  256.37   24.30
  -5  10   7  237.28   22.60
  -5  10   7  240.98   23.10
  -5  10  -7  244.98   23.40
  -5 -10   7  286.47   22.30
  -5  10  -7  241.78   24.10
  -5  10  -7  248.78   23.90
  -6  10   7  392.56   31.50
  -6  10   7  417.76   33.50
  -6  10   7  416.76   33.60
   6 -10   7  407.16   33.60
  -6  10  -7  413.56   35.10
  -6  10  -7  487.55   35.30
  -6  10  -7  460.35   35.40
  -6 -10   7  417.06   29.90
  -7  10   7  152.78   23.20
  -7  10   7  110.89   26.60
  -7  10   7  105.79   20.20
   7 -10   7  127.49   22.80
  -7 -10   7  150.08   17.70
  -7  10  -7  134.79   22.60
   8 -10   7  142.79   31.60
  -8  10   7  134.29   25.40
  -8  10   7  195.78   51.09
  -8  10   7  166.18   24.90
  -8 -10   7  118.69   29.40
  -8  10  -7  135.79   26.20
  -8  10  -7  197.98   26.00
   0  11  -7  760.32   42.50
   0 -11   7  808.82   45.30
   0 -11  -7  776.32   44.10
   0  11   7  783.62   44.20
   0 -11   7  773.02   46.90
   0  11  -7  797.22   46.90
   0  11   7  814.82   44.90
  -1 -11  -7   12.20    8.10
  -1  11   7    2.40    4.90
   1 -11   7   21.30   10.50
  -1  11   7   12.20    9.00
   1 -11   7   41.60   12.70
   1  11  -7    7.00    9.80
  -1  11   7   28.30   10.10
   1  11   7   11.30    8.10
  -1  11  -7    4.30    9.20
   1 -11  -7   16.30   10.20
  -1  11  -7   -4.80    9.10
  -1 -11   7   22.70    9.50
  -1  11  -7    0.20    9.50
  -1 -11   7   14.70    8.90
   1  11   7    6.00    7.60
   2 -11   7  596.44   39.90
  -2 -11  -7  762.72   40.90
  -2  11   7  654.53   39.10
   2  11  -7  591.64   39.40
   2 -11   7  587.64   42.70
  -2  11   7  602.04   34.40
  -2  11   7  668.43   38.60
  -2 -11   7  663.73   40.90
  -2  11  -7  654.13   40.70
  -2 -11   7  731.93   43.40
  -2  11  -7  688.83   42.80
  -2  11  -7  733.33   43.40
   2 -11  -7  734.53   42.00
   2  11   7  703.23   41.50
   3 -11   7   25.80   11.00
  -3  11   7   24.70   10.70
  -3 -11  -7   20.70    8.30
   3 -11   7   28.40   11.60
  -3  11   7   36.40   11.90
  -3  11   7   19.20    8.60
  -3  11  -7   33.50   11.00
  -3 -11   7   13.60   10.60
  -3 -11   7   32.80   11.10
  -3  11  -7   35.70   11.30
  -3  11  -7   24.70   10.80
   4 -11   7  321.27   27.30
  -4  11   7  256.97   24.80
   4 -11   7  345.97   27.80
  -4  11   7  332.37   24.30
  -4  11   7  309.17   26.10
  -4 -11  -7  311.97   20.50
  -4  11  -7  310.37   27.30
  -4 -11   7  321.97   25.40
  -4  11  -7  295.97   26.20
  -4  11  -7  318.07   26.20
  -5  11   7   49.99   14.00
  -5  11   7   62.39   15.30
  -5  11   7   50.69   12.60
   5 -11   7   53.39   14.10
   5 -11   7   52.89   15.10
  -5 -11   7  105.59   15.30
  -5  11  -7   87.89   18.30
  -5  11  -7   76.49   15.80
  -5  11  -7   81.59   15.80
  -6  11   7   79.39   16.70
  -6  11   7   42.10   17.30
  -6  11   7   90.69   17.40
   6 -11   7   45.40   16.20
  -6  11  -7   77.89   17.30
  -6 -11   7   92.89   15.10
  -6  11  -7   87.19   18.00
  -6  11  -7   79.69   18.60
   7 -11   7   79.29   21.50
  -7  11   7   48.80   17.10
  -7  11   7   76.59   20.70
  -7  11   7   85.99   20.00
  -7  11  -7   72.29   19.70
  -7  11  -7   54.39   24.60
  -7 -11   7   62.39   14.40
  -8  11   7   24.00   24.10
  -8  11   7    0.10   22.20
   8 -11   7   16.40   38.40
  -8  11   7    5.50   18.60
  -8  11  -7   -1.00   16.90
  -8  11  -7  -15.50   22.50
   0  12  -7  102.49   15.60
   0  12  -7  107.19   12.30
   0 -12   7  125.19   14.80
   0 -12  -7   80.89   13.10
   0  12   7  135.89   15.40
   0 -12   7   98.79   15.90
   0  12   7  115.99   14.30
   1 -12   7   44.20   17.40
  -1 -12  -7   47.30   12.00
   1 -12   7   44.70   13.80
   1  12  -7   56.19   13.60
  -1  12   7   60.79   12.20
  -1  12  -7   40.40   13.30
  -1 -12   7   46.20   13.10
   1 -12  -7   45.60   12.40
  -1  12  -7   70.89   12.60
  -1  12  -7   51.39   13.60
   1  12   7   54.29   11.00
   2 -12   7  182.28   21.60
  -2  12   7  179.48   15.10
  -2  12   7  151.68   17.90
   2 -12   7  188.08   20.80
  -2  12   7  172.68   18.80
   2  12  -7  190.98   19.60
  -2 -12  -7  202.18   19.00
  -2 -12   7  169.88   19.40
  -2  12  -7  172.48   19.80
   2 -12  -7  170.58   18.90
  -2  12  -7  188.98   20.70
  -2 -12   7  197.88   19.10
   2  12   7  177.48   18.00
  -2  12  -7  148.39   17.00
  -3  12   7  141.99   18.10
  -3  12   7  142.09   15.00
   3 -12   7  125.29   18.30
   3 -12   7  174.68   21.80
  -3  12   7  137.49   18.10
  -3 -12  -7  154.38   19.70
  -3  12  -7  105.29   17.00
  -3  12  -7   95.29   15.80
  -3 -12   7  119.19   16.90
  -3  12  -7  129.99   18.20
   3 -12  -7  107.59   17.00
  -3 -12   7  130.09   17.30
  -4  12   7  150.78   16.70
  -4  12   7  121.49   17.20
  -4  12   7  108.69   16.80
  -4 -12  -7  114.29   12.70
   4 -12   7  156.48   20.10
   4 -12   7  174.48   21.40
  -4  12  -7  139.39   20.00
  -4  12  -7  166.68   20.40
  -4  12  -7  145.99   18.60
  -4 -12   7  114.19   17.00
   4 -12  -7  152.18   19.30
  -5  12   7  178.38   19.90
   5 -12   7  176.98   23.30
   5 -12   7  170.58   22.90
  -5  12   7  182.78   22.00
  -5  12   7  144.09   20.30
  -5 -12   7  182.28   20.00
  -5  12  -7  142.99   22.30
  -5  12  -7  162.08   21.70
  -5  12  -7  146.29   20.70
  -6  12   7  190.68   23.90
  -6  12   7  177.88   22.40
  -6  12   7  163.98   21.10
   6 -12   7  124.59   23.80
  -6 -12   7  209.88   21.50
  -6  12  -7  220.48   25.10
  -6  12  -7  220.98   26.10
  -6  12  -7  192.98   27.40
  -7  12   7  103.29   26.10
  -7  12   7   95.29   21.30
   7 -12   7  128.79   32.70
  -7  12   7   92.89   20.70
  -7  12  -7  129.09   22.20
  -7  12  -7  138.79   36.30
  -7 -12   7  125.59   20.30
   0 -13  -7  377.86   28.80
   0  13  -7  436.66   32.50
   0 -13   7  397.86   29.50
   0  13   7  400.16   29.90
   0  13   7  413.56   29.80
   0 -13   7  396.16   31.40
   1  13  -7   18.80   11.50
  -1  13   7   34.20   12.50
  -1  13   7   12.30   10.10
  -1 -13  -7    3.10    9.20
   1 -13   7   24.20   11.30
   1 -13   7   21.90   11.60
  -1  13  -7    7.70    9.60
  -1 -13   7   -1.40    9.80
  -1  13  -7   15.70   11.10
  -1 -13   7    8.40   11.20
   1  13   7    3.80    9.20
  -1  13  -7   -0.20   12.10
   1 -13  -7  -10.90    9.70
  -2  13   7  264.57   24.80
   2 -13   7  249.58   25.70
  -2 -13  -7  272.57   23.10
  -2  13   7  212.68   22.30
   2  13  -7  290.77   25.30
   2 -13   7  187.58   23.40
  -2 -13   7  289.77   24.20
  -2  13  -7  268.27   26.40
   2  13   7  288.67   24.40
  -2  13  -7  271.67   23.90
  -2  13  -7  248.78   25.10
   2 -13  -7  274.47   24.70
  -3  13   7   55.19   13.70
   3 -13   7   69.39   16.80
  -3  13   7   54.59   10.90
  -3  13   7   47.70   14.10
  -3 -13  -7   31.40   13.50
   3 -13   7   39.70   17.40
  -3  13  -7   90.69   17.40
  -3 -13   7   94.69   16.60
  -3  13  -7   50.89   15.60
  -3  13  -7   92.09   16.10
  -3 -13   7   95.59   16.30
  -4  13   7  154.38   20.30
  -4  13   7  101.49   15.70
   4 -13   7  127.79   20.50
  -4  13   7  112.69   17.70
   4 -13   7  135.99   20.60
  -4 -13  -7  140.29   15.00
  -4  13  -7  166.18   21.20
   4 -13  -7  166.28   22.00
  -4 -13   7  115.29   19.20
  -4  13  -7  157.38   20.50
  -4  13  -7  146.79   21.50
   5 -13   7   51.49   17.80
   5 -13   7   65.99   16.50
  -5  13   7   26.90   15.40
  -5  13   7   42.00   15.00
  -5  13   7   35.00   13.50
  -5  13  -7   56.79   16.20
  -5 -13   7   56.79   14.50
  -5  13  -7   34.60   14.40
   5 -13  -7   96.49   19.20
  -5  13  -7   51.09   18.10
  -6  13   7   38.10   17.10
   6 -13   7   92.59   20.80
  -6  13   7   55.79   16.90
   6 -13   7   86.59   36.30
  -6  13   7  122.99   22.10
  -6  13  -7   89.69   21.40
  -6 -13   7   70.29   15.00
  -6  13  -7   55.59   26.30
  -6  13  -7   58.39   18.90
   6 -13  -7   68.59   19.00
  -7  13   7   13.30   17.30
  -7  13   7   14.10   15.20
  -7  13   7   21.80   34.70
  -7  13  -7   34.90   19.60
  -7  13  -7  -14.30   37.00
  -7 -13   7    7.60   26.00
   7 -13  -7   -0.30   15.60
  -7  13  -7   -0.20   19.50
   0  14   7  937.21   54.99
   0 -14   7  897.11   55.69
   0  14  -7  909.61   56.59
   0 -14  -7  883.41   53.79
   0 -14   7  988.90   53.59
  -1  14   7  108.89   16.50
   1  14  -7  102.79   16.70
   1 -14   7   94.39   16.20
  -1 -14  -7  104.99   17.20
   1 -14   7   77.99   16.50
  -1  14   7   97.89   16.20
  -1  14  -7   85.89   17.30
   1 -14  -7   87.89   15.90
   1  14   7   65.69   14.20
  -1 -14   7   75.19   14.00
  -1  14  -7   82.49   17.20
  -1 -14   7   72.69   14.80
  -2  14   7  642.84   43.90
  -2  14   7  665.43   44.20
   2 -14   7  662.13   45.70
  -2 -14  -7  692.83   42.90
   2 -14   7  690.63   44.80
   2  14  -7  697.93   44.70
  -2  14  -7  716.63   47.00
   2  14   7  627.64   43.30
  -2  14  -7  778.82   48.70
  -2  14  -7  687.93   44.70
  -2 -14   7  660.33   42.50
   2 -14  -7  639.44   44.50
  -2 -14   7  753.02   46.00
  -3 -14  -7  102.79   18.60
   3 -14   7  123.69   22.30
   3 -14   7   94.99   19.30
  -3  14   7  104.99   16.80
  -3  14   7  166.28   21.10
   3  14  -7  119.59   18.50
  -3 -14   7  161.88   22.50
   3 -14  -7  105.69   18.30
  -3  14  -7  100.19   17.30
  -3  14  -7  126.79   20.10
  -3 -14   7  156.78   19.00
  -3  14  -7  143.39   21.30
  -4 -14  -7  362.36   27.80
  -4  14   7  402.06   32.20
   4 -14   7  428.46   35.80
  -4  14   7  376.66   33.60
   4 -14   7  388.06   36.70
   4 -14  -7  425.76   35.50
  -4  14  -7  482.85   38.50
  -4  14  -7  390.56   32.60
  -4 -14   7  407.66   33.80
  -4  14  -7  400.46   35.40
   5 -14   7   90.39   20.60
  -5  14   7  115.69   21.20
  -5  14   7   66.89   16.70
  -5  14   7   75.09   16.00
  -5  14  -7   83.09   18.80
  -5  14  -7   87.59   20.50
  -5 -14   7   91.79   18.40
  -5  14  -7   85.89   20.30
   5 -14  -7   66.79   19.40
  -6  14   7  267.97   31.50
  -6  14   7  219.28   26.70
   6 -14   7  268.37   36.50
  -6  14   7  273.97   28.00
  -6  14  -7  325.47   33.70
  -6 -14   7  295.77   27.80
  -6  14  -7  266.77   29.90
   6 -14  -7  228.18   29.40
  -7  14   7   75.49   22.80
  -7  14   7   60.09   26.20
  -7  14   7   71.09   35.80
   7 -14  -7   52.99   22.00
  -7  14  -7   45.90   23.60
  -7  14  -7   80.59   45.90
  -7  14  -7  118.09   26.20
   0 -15  -7   11.10   12.70
   0  15   7   30.20   14.10
   0  15  -7   12.20   14.20
   0 -15   7   15.90   14.30
  -1  15   7  774.22   48.10
  -1 -15  -7  658.13   44.80
   1 -15   7  700.53   47.60
   1  15  -7  667.73   46.00
  -1  15   7  627.74   45.50
   1  15   7  668.83   44.70
  -1 -15   7  686.63   44.80
  -1  15  -7  707.63   48.30
   1 -15  -7  597.34   44.00
   2 -15   7   61.59   17.90
  -2  15   7   41.90   15.20
  -2  15   7   33.00   14.10
   2  15  -7   51.79   14.80
  -2 -15  -7   53.89   13.80
  -2 -15   7   76.09   16.40
  -2  15  -7   45.20   15.50
  -2  15  -7   59.69   17.20
   2 -15  -7   41.80   15.60
   3 -15   7  340.87   33.10
  -3 -15  -7  352.26   31.20
  -3  15   7  322.27   29.80
  -3  15   7  363.66   31.90
   3  15  -7  385.36   32.90
  -3  15  -7  397.66   35.00
  -3  15  -7  416.36   36.60
  -3 -15   7  398.26   35.10
   3 -15  -7  357.16   32.90
   4 -15   7   68.79   18.90
  -4  15   7   53.49   16.20
  -4  15   7   56.19   17.60
  -4  15  -7   77.19   19.10
  -4  15  -7   79.59   18.90
   4 -15  -7   58.09   18.90
  -4  15  -7   49.80   16.60
  -4 -15   7   30.10   17.30
   5 -15   7  147.49   25.70
  -5  15   7  228.48   28.50
  -5  15   7  194.18   25.70
  -5  15  -7  194.48   24.50
  -5  15  -7  151.48   25.00
  -5  15  -7  198.18   29.60
  -5 -15   7  140.39   24.10
   5 -15  -7  171.88   25.40
  -6  15   7   40.80   21.10
   6 -15   7   14.60   37.00
  -6  15   7   86.99   21.00
  -6  15  -7   68.79   31.20
   6 -15  -7   78.49   23.50
  -6  15  -7  105.29   22.30
   0  16  -7  281.67   29.40
   0  16   7  286.87   28.70
   0 -16  -7  287.57   28.80
   0 -16   7  306.97   29.10
  -1 -16  -7   19.20   13.80
   1  16  -7   13.30   14.10
   1 -16   7   -0.40   13.50
  -1  16   7    7.00   14.00
  -1  16  -7  -10.30   14.30
   1 -16  -7    1.50   13.90
   1  16   7  -30.70   14.00
  -1 -16   7   19.50   13.20
  -2  16   7  346.77   31.90
  -2 -16  -7  340.57   28.30
  -2  16   7  264.37   28.60
   2  16  -7  324.77   30.20
   2 -16   7  267.37   30.30
  -2  16  -7  317.77   31.60
   2 -16  -7  274.27   29.40
  -2  16  -7  312.37   32.90
  -2 -16   7  355.56   30.50
  -3  16   7    8.60   13.70
  -3 -16  -7   23.80   14.20
   3 -16   7   18.50   15.80
  -3  16   7   22.00   14.60
   3 -16  -7  -11.70   15.20
  -3  16  -7   25.70   16.50
  -3  16  -7   22.80   17.20
  -3 -16   7   26.30   15.20
  -4  16   7  182.98   24.70
   4 -16   7  239.68   29.10
  -4  16   7  225.78   28.10
  -4  16  -7  214.98   29.70
  -4  16  -7  229.98   29.40
   4 -16  -7  237.08   29.30
  -4 -16   7  269.27   31.30
   5 -16   7   73.19   28.60
  -5  16   7    2.00   23.10
  -5  16  -7   38.70   20.90
  -5  16  -7   23.30   32.20
  -5 -16   7  -15.70   20.40
  -5  16  -7   26.60   19.80
   5 -16  -7   -7.10   21.40
  -6  16   7  158.28   29.00
   6 -16   7  105.09   34.40
  -6  16   7  120.09   45.50
  -6 -16   7  156.98   30.10
  -6  16  -7  182.48   49.00
  -6  16  -7  171.08   29.30
   6 -16  -7  168.98   28.10
   0 -17   7   57.69   17.30
   0  17   7   40.90   16.00
   0 -17  -7    4.10   16.20
   0  17  -7   77.49   19.10
   1 -17   7  103.39   22.70
  -1 -17  -7  109.49   18.90
  -1  17   7  102.89   20.70
   1  17   7   30.50   23.60
  -1  17  -7   91.09   21.40
   1 -17  -7   28.20   16.70
  -1 -17   7   57.29   15.30
  -2  17   7    8.40   15.30
   2 -17   7    3.30   17.10
   2  17  -7   36.50   15.30
  -2 -17  -7   15.90   13.40
   2 -17  -7  -19.60   17.50
  -2  17  -7   12.70   16.70
  -2 -17   7  -20.20   14.00
  -2  17  -7    0.20   16.20
  -3  17   7   31.20   20.30
  -3 -17  -7   49.99   21.70
  -3  17   7   37.60   18.40
   3 -17   7   43.40   20.40
  -3  17  -7   11.20   16.80
  -3  17  -7   -4.80   17.80
   3 -17  -7  -23.70   17.20
  -3 -17   7    5.00   14.30
  -4  17   7   -5.90   17.30
  -4  17   7   -3.30   16.40
   4 -17   7   52.89   22.50
  -4 -17   7   27.90   26.10
  -4  17  -7   12.00   20.30
  -4  17  -7   60.99   23.20
  -5  17   7   -9.40   22.30
   5 -17   7   -9.80   18.50
  -5  17   7   33.90   34.60
  -5  17  -7   -8.80   24.50
  -5  17  -7   -7.50   22.00
  -5 -17   7   26.30   22.60
   5 -17  -7    6.50   24.00
   0  18  -7   62.69   19.40
   0 -18  -7   74.59   20.30
   0 -18   7   31.40   17.70
   0  18   7   45.70   19.00
   1  18  -7  118.89   21.10
   1 -18   7  128.19   24.50
  -1 -18  -7  152.38   22.90
  -1  18   7  194.58   26.60
   1 -18  -7  114.49   24.00
  -1 -18   7  100.89   20.80
   1  18   7  114.29   41.90
  -1  18  -7   90.99   23.10
   2 -18   7   13.70   20.30
  -2  18   7   22.00   18.40
   2  18  -7   66.79   18.60
  -2 -18  -7   78.39   17.90
  -2  18  -7   86.39   23.70
  -3 -18  -7  133.69   25.00
  -3  18   7  179.68   27.40
  -3  18  -7  225.68   31.90
  -3 -18   7  187.98   25.60
   3 -18  -7  161.58   28.50
  -3  18  -7  190.68   31.40
   4 -18   7   43.20   22.50
  -4  18   7   57.09   31.00
  -4  18   7   46.30   25.70
  -4  18  -7   56.39   23.60
  -4 -18   7   15.50   30.40
  -4  18  -7   72.69   24.20
   4 -18  -7   74.19   22.60
   0 -19  -7  181.28   28.20
   0  19   7  139.59   28.40
   0 -19   7  136.19   25.00
   0  19  -7  179.28   27.20
   1  19  -7  -11.30   22.20
   1 -19   7   10.40   20.50
  -1 -19  -7    5.20   18.20
  -1  19   7    7.80   23.40
   1 -19  -7    3.30   26.10
  -1 -19   7   21.30   16.30
  -1  19  -7   32.40   19.50
  -2  19   7  193.78   29.20
   2 -19   7  159.38   29.10
   2  19  -7  172.48   25.60
  -2 -19  -7  198.18   30.80
  -2  19  -7  189.58   30.60
  -2 -19   7  173.78   24.80
  -3  19   7    0.90   21.40
   3 -19   7  -30.60   33.20
  -3 -19   7   42.90   19.90
  -3  19  -7  -10.50   28.20
  -3  19  -7   29.10   37.70
   3 -19  -7   64.99   22.20
   0 -20  -7  129.49   30.60
   0  20  -7  129.99   25.60
   0 -20   7  138.49   24.80
   0  20   7  156.88   37.70
   1 -20   7   87.99   24.40
  -1 -20  -7   75.09   32.20
  -1  20   7   37.80   28.60
   1  20  -7   81.69   30.20
   1 -20  -7   75.59   25.10
  -1  20  -7   61.59   28.70
  -1 -20   7   52.69   18.80
   2 -20   7  142.69   29.00
  -2 -20  -7   83.79   28.70
  -2 -20   7   80.29   20.50
  -2  20  -7   78.49   25.00
   2 -20  -7   80.29   28.20
   0   0   8  198.48   10.80
   0   0  -8  220.08   12.70
   0   0   8  218.28   14.70
   0   0   8  219.38   11.40
  -1   0   8   56.39    5.20
  -1   0  -8   68.09    6.50
  -1   0   8   56.99   35.00
   1   0   8   62.09    5.40
  -1   0   8   56.89   25.00
  -2   0   8  871.71   40.10
   2   0   8  897.41   40.80
  -2   0  -8  822.52   40.00
  -2   0  -8  788.42   38.20
  -2   0  -8  804.02   37.50
  -2   0   8  791.02   39.50
  -3   0  -8  406.76   23.10
  -3   0  -8  506.15   23.70
  -3   0   8  484.05   26.20
  -3   0   8  508.25   26.10
  -3   0  -8  520.25   27.00
  -4   0   8  348.97   20.90
  -4   0  -8  345.47   18.40
  -4   0  -8  340.77   21.90
  -4   0   8  365.26   21.10
  -4   0  -8  282.17   17.50
  -5   0   8  350.96   23.40
  -5   0  -8  341.47   20.40
  -5   0   8  349.77   22.90
  -5   0  -8  364.46   24.90
  -6   0  -8  224.78   16.30
  -6   0   8  214.78   20.80
  -6   0  -8  215.98   20.50
  -6   0   8  192.28   17.70
  -6   0   8  235.58   19.80
  -7   0  -8  108.09   12.80
  -7   0   8   84.09   15.90
  -7   0   8   93.59   15.50
  -7   0  -8  124.99   18.00
   8   0   8   91.69   19.30
  -8   0   8  104.39   19.70
  -8   0  -8   59.89   18.70
  -9   0  -8   17.70   28.30
  -9   0   8   68.19   20.40
  -9   0   8   37.90   20.30
   9   0   8   21.50   17.20
   0   1  -8 2977.50  147.49
   0   1   8 3284.07  145.19
   0  -1   8 3689.23  151.68
   0   1   8 3387.26  145.89
   0  -1   8 3604.14  146.39
   0   1   8 3042.70  148.69
  -1  -1  -8  358.76   18.60
  -1   1   8  336.07   17.70
   1  -1   8  357.56   18.00
  -1   1   8  336.77   18.00
  -1   1   8  337.37   17.20
   1  -1   8  366.96   18.60
  -1  -1   8  647.94   29.90
  -1  -1   8  582.04   29.30
   1   1   8  649.14   29.30
  -1   1  -8  652.03   31.10
  -1  -1   8  580.04   29.60
  -1   1  -8  611.14   29.40
  -1   1  -8  592.64   29.80
  -2   1   8 2742.13  124.69
   2  -1   8 2883.31  125.89
  -2  -1  -8 2733.03  124.49
   2  -1   8 2882.71  123.69
  -2   1   8 2746.03  124.59
  -2  -1   8 2894.41  125.19
  -2  -1   8 2749.72  124.49
  -2   1  -8 3044.20  125.79
  -2   1  -8 2782.22  123.09
  -2   1  -8 2495.05  124.59
  -2  -1   8 2803.22  124.49
   3  -1   8  685.63   35.00
  -3  -1  -8  630.34   30.40
  -3   1   8  626.64   33.40
  -3   1   8  655.33   33.70
  -3  -1  -8  673.33   33.70
  -3   1  -8  621.14   32.10
  -3  -1   8  695.53   34.00
  -3   1  -8  642.74   34.60
  -3   1  -8  662.43   32.10
  -3  -1   8  703.43   34.20
  -4  -1  -8  874.01   43.50
  -4   1   8  832.02   42.60
  -4  -1  -8  814.62   39.30
  -4   1   8  785.52   42.40
  -4  -1   8  853.91   41.60
  -4   1  -8  738.03   39.60
  -4  -1   8  823.62   41.90
  -4   1  -8  844.42   40.10
  -4   1  -8  838.22   43.40
  -5   1   8  446.26   28.60
  -5  -1  -8  464.85   25.50
  -5   1   8  480.95   29.00
  -5   1   8  498.85   31.10
  -5  -1  -8  491.65   30.20
  -5   1  -8  463.85   29.30
  -5  -1   8  418.06   26.10
  -5   1  -8  438.06   25.00
  -5  -1   8  432.96   27.00
  -6   1   8  262.07   23.70
  -6  -1  -8  288.67   23.40
  -6   1   8  294.77   22.90
  -6  -1  -8  273.87   18.30
  -6   1   8  282.07   21.60
  -6  -1   8  295.57   21.70
  -6   1  -8  290.17   23.90
  -6  -1   8  271.67   23.50
  -6   1  -8  289.07   20.00
  -6  -1   8  308.27   22.40
  -7  -1  -8  311.47   21.50
  -7   1   8  265.47   26.70
  -7  -1  -8  335.57   27.50
   7  -1   8  330.37   29.10
  -7   1   8  309.97   25.50
  -7   1  -8  340.07   23.80
  -7  -1   8  363.86   26.70
  -7  -1   8  360.26   29.20
  -7   1  -8  312.37   29.00
  -8  -1  -8   15.70   16.50
  -8   1   8   10.30   14.90
  -8   1   8   34.50   13.80
  -8  -1   8   46.60   13.80
  -8   1  -8   31.30   15.70
  -8   1  -8   16.80   16.00
  -9  -1  -8  163.88   31.30
  -9   1   8  154.98   26.70
  -9   1   8  177.18   23.00
   9  -1   8  146.49   25.30
   9   1   8  186.48   28.30
  -9  -1   8  138.09   20.90
  -9  -1   8  161.88   27.20
  -9   1  -8  186.68   27.90
   0   2  -8    4.50    3.80
   0  -2   8    6.50    6.40
   0   2   8    2.00    1.90
   0   2  -8   10.20    4.80
   0  -2   8    9.40    4.00
   0   2   8   -1.30   11.20
   1  -2   8  292.37   15.40
  -1  -2  -8  228.88   14.40
   1  -2   8  265.87   15.40
  -1   2   8  274.27   14.70
  -1   2   8  269.17   14.30
  -1   2  -8  228.38   14.00
  -1   2  -8  242.58   14.50
  -1   2  -8  212.68   13.00
   1   2   8  230.78   12.00
  -1  -2   8  207.38   13.00
  -1  -2   8  228.18   13.50
   2  -2   8   87.19    8.40
  -2   2   8   79.39    7.30
   2  -2   8   69.99    6.90
  -2   2   8   69.09    7.20
  -2  -2  -8   72.39    6.40
  -2  -2   8  116.09    9.30
  -2  -2   8  113.49    9.00
  -2   2  -8  118.19    9.80
  -2   2  -8  113.59    8.40
  -2   2  -8  114.49    8.60
  -2  -2   8  109.39    9.10
   3  -2   8  616.54   33.00
  -3  -2  -8  603.14   31.10
  -3  -2  -8  588.34   28.00
  -3   2   8  635.74   32.10
  -3   2   8  586.04   31.50
  -3  -2   8  615.14   31.10
  -3  -2   8  592.74   31.00
  -3   2  -8  599.64   30.50
  -3   2  -8  592.84   30.10
  -3   2  -8  607.14   32.60
  -4  -2  -8  308.97   19.50
  -4  -2  -8  284.37   15.70
   4  -2   8  299.47   21.00
  -4   2   8  288.77   19.60
  -4   2   8  281.47   19.60
  -4   2  -8  266.27   16.30
  -4  -2   8  263.07   17.50
  -4   2  -8  233.78   15.90
  -4   2  -8  246.08   18.40
  -4  -2   8  262.37   16.90
  -5   2   8  566.94   32.50
  -5   2   8  519.45   33.80
   5  -2   8  561.94   34.60
  -5  -2  -8  529.45   28.20
  -5   2   8  553.14   32.40
  -5  -2  -8  569.54   33.40
  -5   2  -8  426.16   24.90
  -5   2  -8  434.26   28.70
  -5   2  -8  383.36   24.70
  -5  -2   8  466.15   26.50
  -5  -2   8  455.35   26.80
  -6  -2  -8  453.65   25.40
   6  -2   8  406.76   31.20
  -6   2   8  446.66   31.80
  -6   2   8  456.95   30.20
  -6   2   8  429.36   29.50
  -6  -2  -8  492.05   32.00
  -6  -2   8  420.86   27.10
  -6  -2   8  383.06   28.50
  -6  -2   8  416.06   26.30
  -6   2  -8  418.46   30.00
  -6   2  -8  371.06   25.00
  -7  -2  -8  439.16   26.50
  -7  -2  -8  429.86   32.80
  -7   2   8  416.16   30.70
   7  -2   8  472.15   36.00
  -7   2   8  436.06   31.90
  -7   2   8  471.75   35.50
  -7  -2   8  429.86   30.50
  -7   2  -8  426.96   34.00
  -7   2  -8  461.45   29.10
  -7  -2   8  423.36   33.10
   8  -2   8  199.98   26.20
  -8  -2  -8  215.98   25.90
  -8   2   8  210.18   25.90
  -8   2   8  234.58   23.70
  -8   2  -8  213.58   26.90
  -8   2  -8  154.88   18.10
  -8  -2   8  194.68   24.50
  -8  -2   8  159.08   19.90
   9  -2   8  292.47   33.80
  -9   2   8  216.78   26.50
  -9   2   8  273.17   31.90
   9   2   8  184.48   28.00
  -9  -2   8  196.78   24.10
  -9   2  -8  234.68   31.30
  -9  -2   8  267.37   32.10
   0   3  -8    9.50    4.80
   0   3   8   -2.00    2.30
   0  -3   8    5.70    4.20
   0   3   8    2.20    2.60
   0   3  -8   -9.00    4.60
   0  -3   8   -2.60    5.50
  -1   3   8 7763.52  336.17
   1  -3   8 8190.58  337.87
   1  -3   8 7523.95  337.87
  -1  -3  -8 7410.46  340.07
  -1  -3  -8 7950.90  341.67
  -1   3   8 7438.46  336.67
  -1   3  -8 7643.54  333.97
  -1   3  -8 7710.13  334.17
  -1  -3   8 7897.01  333.87
  -1   3  -8 7123.39  332.97
  -1  -3   8 7708.83  333.47
  -2   3   8   12.40    5.70
  -2  -3  -8    3.80    3.00
   2  -3   8   10.30    6.10
   2  -3   8    8.80    5.20
  -2   3  -8    5.40    3.90
  -2   3  -8    3.90    5.10
  -2  -3   8    8.00    4.70
  -2  -3   8   -0.20    4.70
  -2  -3   8    8.10    5.40
  -2   3  -8   -3.50    4.50
   3  -3   8 4434.26  204.98
  -3   3   8 4476.25  203.58
  -3   3   8 4654.23  204.28
  -3  -3  -8 4539.85  200.98
  -3  -3  -8 4793.72  202.68
  -3   3  -8 4161.58  194.38
  -3  -3   8 4289.47  193.08
  -3  -3   8 4567.24  193.28
  -3   3  -8 4538.45  192.78
  -3   3  -8 4161.88  192.98
  -4   3   8   13.40    7.30
  -4   3   8   20.00    6.10
  -4  -3  -8   17.40    3.50
   4  -3   8   14.00    7.10
  -4  -3  -8   20.50    6.30
  -4  -3   8    6.60    4.40
  -4   3  -8   14.70    5.50
  -4  -3   8    0.90    5.10
  -4   3  -8    4.50    4.40
  -4   3  -8    5.50    7.40
  -5   3   8 1953.00   93.59
  -5  -3  -8 1942.71   91.69
  -5  -3  -8 1953.50   86.69
  -5   3   8 1930.11   92.19
  -5   3   8 1784.72   91.29
   5  -3   8 1859.21   93.69
  -5   3  -8 1812.02   87.99
  -5   3  -8 1907.81   84.49
  -5  -3   8 1773.42   84.89
  -5  -3   8 1768.62   84.09
  -5   3  -8 1594.24   83.59
  -6   3   8   35.60   12.50
  -6   3   8   35.10   10.20
  -6  -3  -8   40.90   10.90
  -6  -3  -8   36.00    6.70
  -6   3   8   49.20   11.10
   6  -3   8   34.00   11.30
  -6  -3   8    8.20    6.80
  -6   3  -8   47.00   12.80
  -6  -3   8   25.00   10.90
  -6   3  -8   19.20    7.70
  -6  -3   8    8.90    8.70
   7  -3   8  458.45   36.30
  -7   3   8  484.65   36.30
  -7   3   8  452.65   32.80
  -7   3   8  482.05   34.30
  -7  -3  -8  508.35   34.90
  -7   3  -8  453.45   31.60
  -7  -3   8  488.05   33.00
  -7   3  -8  531.85   38.90
  -7  -3   8  547.25   37.20
   8  -3   8   18.90   15.00
  -8   3   8   19.90   14.00
  -8   3  -8    6.40   14.30
  -8  -3   8    1.40   13.50
  -8   3  -8   23.80   12.00
  -8  -3   8   -8.10   11.70
  -9   3   8   85.69   22.40
  -9   3   8   47.50   17.60
   9  -3   8   68.09   21.60
  -9  -3   8   97.99   32.20
  -9  -3   8  106.59   19.30
  -9   3  -8   69.79   21.80
   0   4  -8  232.78   16.70
   0  -4   8  222.68   16.00
   0   4   8  249.58   13.40
   0  -4   8  231.28   17.90
   0   4   8  261.37   14.10
   0   4  -8  257.97   16.70
   1  -4   8  425.96   23.90
  -1   4   8  405.26   21.60
   1  -4   8  418.96   23.30
  -1  -4  -8  410.06   20.10
   1   4  -8  398.96   23.70
  -1   4   8  399.36   22.00
  -1   4  -8  515.45   26.60
  -1  -4   8  494.55   26.70
   1   4   8  461.35   23.50
  -1  -4   8  525.45   27.60
  -1   4  -8  461.75   26.50
  -1   4  -8  484.65   26.90
  -2  -4  -8  708.23   33.80
  -2   4   8  732.93   36.60
   2  -4   8  760.42   37.90
   2  -4   8  776.42   36.90
  -2   4   8  740.03   36.30
  -2  -4  -8  628.94   32.40
  -2   4  -8  867.31   42.40
  -2   4  -8  851.61   43.10
  -2  -4   8  810.12   42.60
  -2   4  -8  858.41   43.30
  -2  -4   8  929.21   43.40
   3  -4   8  142.89   13.00
  -3   4   8  111.09   11.10
  -3  -4  -8  121.59    9.30
  -3   4   8  145.59   11.60
   3  -4   8  130.39   11.20
  -3   4  -8  197.38   14.00
  -3   4  -8  190.78   13.70
  -3   4  -8  171.88   14.40
  -3  -4   8  179.28   13.60
  -3  -4   8  191.08   13.50
  -4   4   8  338.87   22.80
  -4  -4  -8  359.66   21.60
  -4   4   8  377.26   24.30
  -4  -4  -8  330.87   18.00
   4  -4   8  361.76   24.30
  -4   4   8  389.66   24.00
  -4   4  -8  410.96   24.00
  -4  -4   8  450.65   25.10
  -4   4  -8  363.36   24.10
  -4  -4   8  391.06   23.60
  -4   4  -8  424.76   27.10
  -5   4   8  258.87   19.90
  -5   4   8  242.08   21.10
  -5   4   8  234.48   20.10
  -5  -4  -8  249.38   14.80
  -5  -4  -8  251.57   18.80
   5  -4   8  245.48   21.20
  -5   4  -8  244.48   21.70
  -5  -4   8  291.57   19.60
  -5   4  -8  250.07   18.70
  -5   4  -8  250.27   18.30
  -5  -4   8  229.98   17.50
   6  -4   8  350.46   28.40
  -6  -4  -8  392.06   27.00
  -6   4   8  351.76   27.40
  -6   4   8  377.96   27.40
  -6   4   8  403.66   29.80
  -6  -4  -8  386.36   21.80
  -6   4  -8  402.46   31.20
  -6  -4   8  422.96   30.10
  -6  -4   8  424.66   27.90
  -6   4  -8  413.46   27.30
  -7   4   8  101.99   16.30
  -7   4   8   86.69   17.80
  -7   4   8   69.99   14.80
   7  -4   8   74.99   16.60
  -7   4  -8  113.69   19.80
  -7  -4   8  100.59   14.70
  -7   4  -8   98.49   14.40
  -7  -4   8   92.39   16.90
  -8   4   8  158.58   23.30
   8  -4   8  157.28   23.60
  -8   4   8  136.49   21.00
  -8   4  -8  158.88   20.00
  -8  -4   8  175.08   19.70
  -8   4  -8  172.98   25.40
  -8  -4   8  188.08   25.70
  -9   4   8   71.59   22.30
   9  -4   8   48.30   21.20
  -9   4   8   25.40   22.10
  -9  -4   8   67.29   23.20
  -9   4  -8   29.50   26.80
  -9   4  -8    2.40   18.40
   0  -5   8   25.60    8.10
   0   5  -8    0.70    5.60
   0   5   8   20.40    4.60
   0  -5   8    9.00    8.60
   0   5   8   10.40    4.40
   0   5  -8   31.40    9.10
   1  -5   8    1.20    6.00
  -1   5   8    5.20    5.30
  -1  -5  -8   12.60    3.80
   1   5  -8   -3.20    6.60
  -1   5   8    6.60    4.50
   1  -5   8    5.70    6.50
   1  -5  -8   13.60    2.50
  -1  -5   8    9.20    6.40
   1   5   8   18.60    3.80
  -1   5  -8   24.50    6.90
   1   5   8   13.50    3.70
  -1   5  -8   17.30    6.20
  -1   5  -8   25.50    7.00
  -1  -5   8   10.90    7.10
   2  -5   8  103.19   10.80
   2  -5   8  102.19   10.20
  -2  -5  -8   88.89    6.50
  -2   5   8  112.09   10.20
  -2  -5  -8   94.59    9.90
  -2   5   8   93.29    9.40
  -2  -5   8   49.40    7.60
  -2  -5   8   41.70   15.90
   2   5   8   44.00    5.00
  -2   5  -8   47.90    7.90
  -2   5  -8   33.50    6.60
  -2   5  -8   58.59    8.10
  -3  -5  -8   19.00    4.10
  -3  -5  -8   23.50    3.10
  -3   5   8   30.40    6.80
   3  -5   8   23.40    6.80
  -3   5   8   31.10    7.00
  -3   5   8   31.30    6.80
   3  -5   8   21.00    6.70
  -3   5  -8   26.60    6.90
  -3   5  -8   31.90    6.50
  -3  -5   8   45.90    7.20
  -3  -5   8   25.70    7.00
  -3   5  -8   43.70    7.10
  -3  -5   8   30.50    7.20
   4  -5   8  147.99   14.00
  -4   5   8  121.29   13.40
  -4  -5  -8  130.29   11.10
   4  -5   8  137.49   14.80
  -4  -5  -8  138.49    8.90
  -4   5   8  143.49   14.80
  -4   5   8  140.99   13.80
  -4  -5   8  158.68   13.20
  -4   5  -8  159.08   14.00
  -4   5  -8  159.28   15.90
  -4   5  -8  178.98   14.20
  -4  -5   8  157.58   14.10
  -5  -5  -8   20.40    7.20
  -5   5   8  -14.10    8.10
  -5   5   8   -7.20    8.60
   5  -5   8    0.20    8.30
  -5  -5  -8   -1.90    3.80
  -5   5   8    6.80    9.50
  -5  -5   8   23.30    7.20
  -5   5  -8   17.70    8.40
  -5   5  -8    9.10   10.20
  -5   5  -8   26.20    8.30
  -5  -5   8   19.00    7.10
  -6   5   8  101.09   16.60
  -6   5   8  101.19   15.40
   6  -5   8  113.99   16.50
  -6   5   8  102.89   15.10
  -6   5  -8  118.29   14.80
  -6   5  -8   91.59   15.70
  -6  -5   8  107.59   13.40
  -7   5   8   71.09   15.40
   7  -5   8   50.79   14.90
  -7   5  -8  102.49   19.00
  -7  -5   8  121.79   15.60
  -7   5  -8  106.99   15.80
  -7  -5   8  119.79   19.10
  -8   5   8   61.29   20.10
   8  -5   8   98.39   20.80
  -8   5   8   77.69   17.70
  -8  -5   8   81.39   20.70
  -8   5  -8   58.19   15.40
  -8  -5   8   51.79   13.40
  -8   5  -8   79.49   21.10
   9  -5   8  112.99   37.60
  -9   5   8   59.19   20.40
  -9   5   8  118.29   25.70
  -9   5  -8  141.89   27.40
  -9   5  -8   86.99   30.60
   9  -5  -8   92.39   34.70
  -9  -5   8  107.19   40.20
   0   6   8  294.37   16.90
   0  -6   8  262.57   19.90
   0   6  -8  301.57   20.30
   0   6  -8  231.28   18.40
   0  -6   8  248.88   19.30
   0   6   8  264.17   16.10
   1  -6   8    1.40    7.20
  -1   6   8    6.80    5.50
  -1   6   8   17.10    5.20
   1   6  -8   -0.60    5.90
   1  -6   8    4.10    6.50
   1  -6  -8    8.40   13.40
  -1  -6   8  -13.30    8.80
  -1   6  -8   29.20    7.20
  -1   6  -8    8.00    5.90
  -1   6  -8   21.00    6.70
   1   6   8   14.60    4.30
  -1  -6   8    9.10    6.80
   1   6   8   23.40    5.10
   2  -6   8  257.17   18.00
  -2   6   8  248.08   16.90
  -2   6   8  251.37   16.80
  -2  -6  -8  210.58   14.00
   2  -6   8  272.67   18.10
  -2   6   8  244.28   15.50
  -2   6  -8  270.97   18.10
   2   6   8  236.68   15.40
  -2   6  -8  280.77   18.30
  -2  -6   8  262.77   18.30
   2  -6  -8  248.98   15.00
  -2   6  -8  256.47   18.30
  -2  -6   8  296.37   19.10
   3  -6   8  218.98   17.10
  -3   6   8  219.28   15.80
  -3  -6  -8  192.48   11.70
  -3  -6  -8  177.38   11.20
  -3   6   8  199.28   15.80
  -3   6   8  183.68   15.10
   3  -6   8  215.98   16.50
  -3   6  -8  224.38   16.50
  -3   6  -8  194.78   16.40
  -3   6  -8  222.68   17.40
  -3  -6   8  219.98   17.00
  -3  -6   8  238.88   17.30
  -4  -6  -8  426.96   23.10
  -4   6   8  503.15   29.50
   4  -6   8  466.35   28.90
  -4  -6  -8  458.75   25.50
  -4   6   8  470.25   29.30
   4  -6   8  477.65   30.50
  -4   6   8  480.95   29.10
  -4   6  -8  475.15   29.00
  -4  -6   8  503.05   28.90
  -4   6  -8  463.35   30.60
  -4  -6   8  503.85   29.30
  -4   6  -8  486.05   30.10
   5  -6   8   55.29   11.00
   5  -6   8   57.09   11.50
  -5   6   8   51.89   11.20
  -5  -6  -8   65.79    6.60
  -5   6   8   53.09   12.10
  -5   6   8   80.59   13.80
  -5   6  -8   42.40   11.40
  -5  -6   8   74.59   11.40
  -5   6  -8   64.59   11.50
  -5   6  -8   48.10    9.60
  -5  -6   8   40.80    8.60
  -6   6   8  375.46   30.20
  -6   6   8  380.26   28.70
   6  -6   8  363.86   30.40
  -6   6   8  380.16   28.60
  -6  -6   8  427.16   27.60
  -6   6  -8  356.46   26.80
  -6   6  -8  412.56   31.60
  -6   6  -8  365.26   28.10
  -7   6   8   88.59   17.20
  -7   6   8   76.39   16.40
   7  -6   8   98.29   19.20
  -7   6   8   79.09   17.40
  -7   6  -8   92.19   19.60
   7  -6  -8   62.59   16.20
  -7   6  -8   84.39   14.90
  -7  -6   8   99.19   14.40
  -7  -6   8   85.09   17.70
  -8   6   8  280.57   31.00
   8  -6   8  338.37   34.40
  -8   6   8  271.57   28.70
   8  -6  -8  282.27   31.80
  -8   6  -8  244.58   30.40
  -8  -6   8  233.48   23.00
  -8   6  -8  272.97   26.20
  -9   6   8    5.90   20.00
  -9   6   8    5.60   18.10
   9  -6   8   15.10   26.20
  -9   6  -8   28.20   29.40
  -9   6  -8   13.80   22.00
  -9  -6   8   22.00   24.70
   9  -6  -8   31.10   29.90
   0   7  -8 4304.17  198.68
   0  -7   8 4360.16  199.38
   0   7   8 3724.23  191.48
   0   7   8 4490.65  195.08
   0  -7   8 4490.35  199.58
   0   7  -8 4771.42  198.78
   0   7   8 4447.96  195.88
   0  -7  -8 4575.04  195.48
   1  -7   8 1320.17   70.09
  -1   7   8 1397.06   66.29
   1  -7   8 1388.06   67.99
   1   7  -8 1353.36   67.99
  -1   7   8 1278.37   62.89
  -1  -7  -8 1435.16   65.19
  -1   7   8 1456.05   66.09
   1  -7  -8 1167.68   61.69
   1   7   8 1393.06   63.89
  -1  -7   8 1290.17   66.69
  -1   7  -8 1367.96   65.99
  -1   7  -8 1358.56   66.49
  -1   7  -8 1370.96   67.19
   1   7   8 1411.46   64.29
  -1  -7   8 1466.45   68.49
  -2   7   8 3123.29  144.69
   2  -7   8 3129.19  147.39
   2  -7   8 3242.98  148.59
  -2   7   8 3256.07  147.09
   2   7  -8 3165.88  148.99
  -2   7   8 3438.76  146.99
  -2  -7   8 3297.47  151.58
  -2  -7   8 3576.34  152.18
  -2   7  -8 3297.27  150.98
   2   7   8 3479.85  149.39
   2  -7  -8 3127.49  148.09
  -2   7  -8 3207.38  150.48
  -2   7  -8 3194.28  151.58
   3  -7   8  991.00   49.70
  -3   7   8  908.51   48.40
  -3  -7  -8  879.81   43.20
  -3   7   8  919.31   47.80
   3  -7   8  932.61   49.00
  -3   7   8  878.91   46.60
  -3   7  -8  960.10   50.79
  -3   7  -8  935.61   51.29
  -3  -7   8 1094.09   51.99
   3  -7  -8  916.61   48.00
  -3   7  -8  969.70   50.69
  -3  -7   8  978.40   50.99
   4  -7   8 1541.65   80.99
  -4   7   8 1659.13   80.99
  -4  -7  -8 1564.94   74.29
   4  -7   8 1643.44   82.39
  -4   7   8 1762.52   81.29
  -4   7   8 1684.93   81.79
  -4   7  -8 1646.54   82.99
  -4   7  -8 1649.04   84.19
  -4   7  -8 1757.42   84.29
   4  -7  -8 1733.73   82.29
  -4  -7   8 1669.43   82.09
  -4  -7   8 1739.13   82.69
  -5   7   8  438.06   29.30
  -5   7   8  369.46   27.10
   5  -7   8  374.36   27.50
   5  -7   8  425.46   30.40
  -5   7   8  390.76   28.10
  -5   7  -8  397.56   27.50
  -5   7  -8  392.46   26.50
  -5   7  -8  401.56   29.20
[truncated: 26,798,933 more chars]
